# Supplementary material for: Landscape genetics reveals unique and shared effects of urbanization for two sympatric pool‐breeding amphibians
Source: Ecol Evol. 2019 Oct 1;9(20):11799–823. doi: 10.1002/ece3.5685 (PMC6822048; doi:10.1002/ece3.5685)
Supplement: Supplementary file 2 [file ECE3-9-11799-s002.xlsx]

## Sheet: Sheet1
Table A2. Measures of genetic differentiation for 90 spotted salamander populations including Gst (Nei 1973) below the diagonal and G''st (Meirmans and Hedrick 2011) above the diagonal.
	ALF-1-17	AMH-1-15	AMH-2-58	AMH-3-33	AMH-4-31	BAN-1-14	BAN-2-21	BAN-5-32	BAN-6-30	BEN-1-23	BRU-1-82	BRU-2-38	BRU-3-27	BUX-1-24	CUM-1-32	DIX-1-28	EDG-1-61	ELL-1-26	FAL-1-32	FRA-1-30	FRE-1-30	FRE-2-44	FRE-3-22	GLS-1-26	GLS-2-29	GRE-1-31	GRE-2-28	GRE-3-30	GRE-4-20	HAM-1-43	HAM-2-39	HAM-3-12	HAM-4-24	HAM-5-17	JEF-1-27	JEF-2-62	JEF-3-64	JEF-4-23	JON-1-23	LIN-1-17	LOV-1-29	LOV-2-15	MNT-1-31	OGU-1-26	ORO-1-20	ORO-10-24	ORO-3-19	ORO-4-35	ORO-5-15
ALF-1-17	-	0.0496475	0.0426093	0.0954138	0.0674406	0.106314	0.218762	0.0864187	0.0897913	0.0911241	0.0494584	0.0240575	0.0176541	0.0236369	0.0428811	0.0162504	0.0189397	0.0883034	0.0582763	0.0917364	0.0485661	0.0313267	0.116548	0.100092	0.0254265	0.120933	0.0849256	0.117517	0.104787	0.0476559	0.144412	0.0253231	0.0517508	0.0721594	0.0844094	0.0611305	0.0652159	0.0192194	0.0785367	-0.0039799	0.11291	0.137659	0.0663442	0.0443681	0.0629823	0.113458	0.118428	0.0362908	0.0970876
AMH-1-15	0.00651621	-	-0.0169866	0.00280227	-0.0247761	0.0212966	0.109726	-0.0121981	0.0209116	0.0434368	0.0480224	0.0157136	-0.00208696	0.0384212	0.0251589	0.0191597	0.0330662	-0.00275879	0.116473	0.0147128	0.0514019	-0.0084563	0.107041	0.0208495	0.0258092	0.0719532	0.059982	0.079101	0.0397593	-0.0142168	0.12538	0.0552205	0.079103	0.0325638	0.0345503	0.00689634	0.0343516	-0.0185042	-0.00420474	0.0493211	0.0720048	0.0959459	0.0237443	0.0580341	-0.00489103	0.0312225	0.0481649	0.0083289	0.0348956
AMH-2-58	0.00571713	-0.00211805	-	0.0119606	0.0170912	0.0135121	0.0912418	0.00604087	0.0327962	0.0394036	0.0638851	0.00985845	0.00196082	0.0342461	0.0463561	0.0236746	0.0410208	0.0126425	0.148051	0.0393958	0.0241246	0.0105251	0.075785	0.0752322	0.0667424	0.0544193	0.0440586	0.068184	0.0917971	0.00216639	0.0890011	0.0329634	0.0748424	0.036787	0.00831056	7.17e-05	0.0140985	-0.000720235	0.00856332	0.0487964	0.0393671	0.0371914	0.0114566	0.0775861	0.0266343	0.0320264	0.0205882	-0.00980697	0.0214319
AMH-3-33	0.0138681	0.00037818	0.00165144	-	0.0191402	0.0393776	0.106886	0.0260704	0.0389958	0.0312869	0.0573125	0.0201988	0.0269458	0.0717779	0.0810607	0.0239094	0.06288	0.0191229	0.165916	0.0181348	0.0127059	0.0634379	0.124645	0.0360058	0.061812	0.0577395	0.0800765	0.0949235	0.0755032	-0.00207058	0.0886168	0.0925038	0.0901648	0.117105	0.0660092	0.0253508	0.02338	0.0345389	0.0224443	0.0622341	0.0338151	0.0463127	0.0109482	0.08502	0.039361	0.059885	0.0332588	0.0217798	0.0891133
AMH-4-31	0.00886386	-0.0030083	0.00213882	0.00258574	-	0.0147314	0.103009	0.0204107	0.0446727	0.0532933	0.0610842	0.0316925	0.00603693	0.0521384	0.0384634	0.0436109	0.0526146	0.0130676	0.112392	0.0596144	0.046626	-0.00395529	0.119494	0.0381791	0.058135	0.0833152	0.0906199	0.0925815	0.0923035	0.00804603	0.0953561	0.0565093	0.0431525	0.0330407	0.0490248	0.037742	0.0394291	0.0123014	0.0156581	0.0651797	0.0751443	0.0771193	0.036492	0.0663064	0.0178228	0.0229383	0.0359075	0.00705848	0.0349659
BAN-1-14	0.0140966	0.00260857	0.00169575	0.00535492	0.0018021	-	0.124953	0.0204917	0.0646638	0.0538851	0.0822361	0.0102083	0.0626638	0.0454788	0.0720391	0.0481439	0.0413494	0.0186196	0.157021	0.113306	0.0668623	0.0622328	0.0749126	0.134135	0.135586	-0.0233522	0.0395443	0.01511	0.0410833	0.0408525	-0.0108435	0.0245988	0.0767862	0.0693949	0.0368684	0.0343506	0.0651778	0.0432236	0.0153421	0.107112	0.0125809	0.0309821	0.0486819	0.082566	0.0181586	0.00274636	0.0166239	0.0238057	0.0352955
BAN-2-21	0.0311553	0.0144248	0.0122479	0.0154722	0.0135174	0.0165046	-	0.0459518	0.0801563	0.139392	0.188635	0.161175	0.13173	0.188942	0.197409	0.174188	0.17688	0.128131	0.24412	0.170697	0.117706	0.136275	0.239217	0.118233	0.202738	0.182178	0.185368	0.130502	0.215957	0.0889255	0.238023	0.189849	0.1798	0.137348	0.114245	0.0995194	0.0772932	0.0939841	0.0721967	0.21255	0.129446	0.134157	0.1044	0.177377	0.128135	0.123177	0.0923641	0.0824407	0.116701
BAN-5-32	0.0117616	-0.00153508	0.000780368	0.00363585	0.00257741	0.00259634	0.00618251	-	0.00497963	0.0437153	0.0712155	0.034658	0.0256657	0.0846254	0.0571974	0.0404152	0.0584262	0.0266806	0.160794	0.0508007	0.038937	0.0422187	0.123625	0.0542958	0.0723426	0.0622653	0.0682344	0.0558192	0.101012	0.0126362	0.122661	0.057789	0.0918602	0.0629435	0.0184846	0.0136616	0.0282052	0.0202777	-0.0125699	0.0930398	0.0464151	0.0757629	0.0312844	0.0321557	0.0169075	0.0233014	0.0253581	0.0102595	0.0452863
BAN-6-30	0.0126231	0.00273349	0.00439271	0.00561693	0.00585215	0.00259634	0.0111872	0.000669985	-	0.0963968	0.0794332	0.0630271	0.0309564	0.0869336	0.0639618	0.0459887	0.0638625	0.0367752	0.165972	0.0584264	0.0560745	0.0454245	0.144934	0.0777582	0.0504904	0.109555	0.0574356	0.0786718	0.121557	0.0284604	0.132153	0.0792248	0.133521	0.0955084	0.0464612	0.0379987	0.0592786	0.0339514	0.0301967	0.0944451	0.0694257	0.0820366	0.0538898	0.048526	-0.00266334	0.0452684	0.0540985	0.0214198	0.0872531
BEN-1-23	0.0134977	0.00601609	0.0055708	0.00473143	0.00738149	0.00749423	0.0206777	0.00623378	0.0142758	-	0.109652	0.0117577	0.0540609	0.0607049	0.110796	0.0303826	0.0655139	0.0727318	0.182585	0.0359361	-0.000712121	0.0761075	0.0706938	0.0656798	0.104823	0.065803	0.0862438	0.0967329	0.0937656	0.0353107	0.0830157	0.0731502	0.0774625	0.128433	0.0672483	0.0253735	0.0286904	0.0194771	0.0152351	0.0777023	0.0393862	0.0713687	0.0191925	0.104106	0.119712	0.0627241	0.0994066	0.053659	0.115454
BRU-1-82	0.00700292	0.00638818	0.00870864	0.00837875	0.00813141	0.0110191	0.027086	0.00979738	0.0112865	0.0164675	-	0.0386692	0.0374787	0.0983172	0.0722182	0.0494722	0.0715437	0.0494865	0.112914	0.0872933	0.0782675	0.0602652	0.0998795	0.103985	0.0344345	0.10448	0.0890245	0.119544	0.119051	0.0573176	0.118639	0.104265	0.0871466	0.114469	0.0988052	0.0665734	0.0614624	0.0753522	0.0707179	0.0218252	0.0946098	0.119083	0.0650377	0.0399273	0.0478499	0.0859938	0.105345	0.0534547	0.132403
BRU-2-38	0.00348857	0.00214253	0.00137206	0.00301594	0.00432529	0.00139457	0.0237091	0.00487914	0.00918309	0.00178629	0.00568216	-	0.0164699	0.0378826	0.0386376	0.00510581	0.0209849	0.0353987	0.113369	0.0475035	0.0190215	0.043202	0.0572002	0.0671662	0.0492549	0.0377568	0.0576881	0.0838595	0.0742311	0.0189614	0.0601836	0.0375219	0.0504466	0.0901329	0.0263286	0.00436507	0.0181807	0.0113673	0.0316562	0.0208317	0.0259295	0.0650699	0.011994	0.0527185	0.0529114	0.0298231	0.0713498	0.026775	0.0827344
BRU-3-27	0.00241086	-0.000266522	0.000256483	0.00380463	0.000771152	0.00809123	0.0181629	0.00339582	0.0042326	0.00781469	0.00519649	0.00234099	-	0.0156311	0.0359994	0.0170528	0.0360861	0.00721572	0.0874136	0.0534046	0.033933	-0.00765589	0.120632	0.0180961	0.0326205	0.0724849	0.0859802	0.0845995	0.0650637	0.00366643	0.11413	0.026422	0.0613047	0.0145402	0.0599392	0.0148399	0.0214688	0.00537677	0.0171651	0.0304163	0.0834867	0.10022	0.0260789	0.0739267	0.0239676	0.0457287	0.0270474	-0.0168946	0.06699
BUX-1-24	0.00318238	0.00485325	0.00442903	0.0100527	0.00659287	0.00576541	0.0258572	0.0111104	0.0117992	0.00865955	0.0135459	0.00532431	0.00206051	-	0.0272957	0.0362034	0.0243519	0.0703596	0.156018	0.0970647	0.0708746	0.0242462	0.128813	0.0901667	0.101961	0.0544494	0.0589169	0.0445295	0.0423774	0.00715313	0.0905539	0.0463382	0.0712261	0.081436	0.0720227	0.0365685	0.048468	0.0163959	0.0549111	0.0413772	0.0829668	0.0600183	0.0691776	0.0940912	0.0736266	0.0915304	0.0691065	0.0168976	0.0260082
CUM-1-32	0.00587932	0.00322642	0.00610265	0.0115389	0.00493704	0.00931915	0.0274821	0.00760395	0.00878971	0.0161549	0.0100667	0.00551153	0.00483422	0.00360585	-	0.0643009	0.0568626	0.0929735	0.11448	0.0707142	0.0720008	0.0220116	0.169083	0.0826422	0.059358	0.0944193	0.0272506	0.0643388	0.0654966	0.0300175	0.124866	0.0677566	0.103809	0.10736	0.0754964	0.0561936	0.0634636	0.0383657	0.0543292	0.0348891	0.0961091	0.0934367	0.0742764	0.0363249	0.0318023	0.0539766	0.0911706	0.0402951	0.0566028
DIX-1-28	0.00229599	0.00254498	0.00321741	0.0034875	0.00580559	0.006437	0.0250241	0.00555013	0.00652002	0.00452122	0.00710552	0.00074854	0.00236359	0.0049578	0.00897569	-	0.016306	0.0460538	0.153453	0.0314175	0.020454	0.042118	0.052098	0.0528395	0.0355509	0.0446685	0.0352536	0.105201	0.0885113	0.0150752	0.084452	0.00152366	0.0508658	0.0663789	0.0251943	0.0127945	0.0329635	0.00763098	0.0555719	0.0238186	0.0580586	0.0921334	0.0352373	0.0372526	0.0316519	0.0368307	0.0791775	0.0363279	0.0985555
EDG-1-61	0.00259253	0.00425349	0.00540676	0.00894103	0.00677963	0.00533896	0.024598	0.00778303	0.00879065	0.00950295	0.00998749	0.00299019	0.00485451	0.00322169	0.00767519	0.00226448	-	0.0630334	0.14487	0.0647331	0.0882493	0.0524589	0.10047	0.0854819	0.0639953	0.0617686	0.079234	0.09938	0.110851	0.0362214	0.0977459	0.0634568	0.0745044	0.0730267	0.0538845	0.033908	0.048828	0.0361005	0.0553449	0.0578603	0.0880053	0.112204	0.0438983	0.0740358	0.029346	0.0540088	0.084843	0.047045	0.0756736
ELL-1-26	0.0123097	-0.000356372	0.00167456	0.00272527	0.00169001	0.00241837	0.0178543	0.00357005	0.00508673	0.0106511	0.00694602	0.00509733	0.000975311	0.0094476	0.0127212	0.00647733	0.00860408	-	0.165842	0.0775051	0.074369	0.0422595	0.113654	0.0633147	0.0616256	0.0761255	0.124697	0.12443	0.114683	0.0298498	0.099801	0.0860321	0.0930585	0.0752169	0.0659474	0.0392858	0.0562056	0.0353998	0.0351556	0.0832803	0.0738611	0.0847964	0.0448404	0.0814699	0.0500784	0.0722532	0.0296824	0.0294168	0.0871385
FAL-1-32	0.00854791	0.0162096	0.0211471	0.0254896	0.0156125	0.0220355	0.0365964	0.023199	0.0247122	0.0286635	0.0168834	0.0174102	0.0126332	0.0224445	0.0166167	0.0231475	0.0211503	0.024498	-	0.166326	0.138583	0.108619	0.245553	0.135498	0.100826	0.20727	0.149604	0.163395	0.120795	0.124485	0.227148	0.115541	0.113828	0.167568	0.199466	0.166264	0.134222	0.123052	0.135164	0.0882703	0.216209	0.265114	0.153547	0.0982263	0.138106	0.149332	0.169	0.109726	0.165482
FRA-1-30	0.0141186	0.00211302	0.00579175	0.00283836	0.00860364	0.0165513	0.0264463	0.00753954	0.0089355	0.00574266	0.0135626	0.00752402	0.00802219	0.0144774	0.0106538	0.00485266	0.00975511	0.0118008	0.0270236	-	0.0395311	0.0598674	0.126811	0.0551162	0.0495656	0.0996639	0.0597404	0.147718	0.113414	0.039681	0.135391	0.113908	0.136401	0.13698	0.0841805	0.042555	0.0438091	0.0392012	0.061549	0.0620327	0.102713	0.119244	0.0113726	0.0769169	0.051627	0.0627704	0.113307	0.0620011	0.117768
FRE-1-30	0.00727647	0.00725873	0.00346458	0.00194938	0.00657028	0.00948848	0.0177194	0.00564857	0.00840173	-0.000111053	0.0119055	0.00294315	0.00497844	0.0103087	0.0106269	0.00309263	0.0130734	0.0110886	0.0219887	0.00642826	-	0.0391313	0.0876974	0.061402	0.063066	0.0846325	0.0365301	0.0690022	0.0773719	0.0175505	0.102335	0.0375163	0.0246436	0.10803	0.0759388	0.0377772	0.0225699	0.0217112	0.0298227	0.0308981	0.0413788	0.0812831	0.0272048	0.0669185	0.0736744	0.0751807	0.0803293	0.020537	0.114958
FRE-2-44	0.00420151	-0.00105675	0.00135052	0.00883105	-0.00049424	0.00786739	0.0184245	0.00548559	0.00610104	0.0108273	0.00821994	0.00604698	-0.00100126	0.00313524	0.00289173	0.00574442	0.00693245	0.00562567	0.0154444	0.00883667	0.0056376	-	0.124583	0.0604751	0.0354323	0.106237	0.0502101	0.0839302	0.087116	0.0227184	0.11632	0.0299591	0.0582173	0.0259842	0.0450451	0.0355099	0.0442975	0.000840232	0.0226847	0.0517044	0.110382	0.113724	0.0545716	0.0695272	0.0101072	0.0388163	0.056792	-0.00886883	0.0457256
FRE-3-22	0.0173578	0.0149831	0.0107878	0.0191507	0.0167327	0.0104673	0.0360804	0.0178619	0.0216552	0.0109751	0.0150023	0.00876455	0.0176369	0.018587	0.0249069	0.00779046	0.014672	0.0167721	0.0389955	0.0205956	0.0138895	0.0178769	-	0.201882	0.161778	0.0940114	0.0876814	0.158659	0.20996	0.114998	0.0847883	0.0881562	0.10896	0.128565	0.0737384	0.0640156	0.105419	0.103545	0.125328	0.122311	0.0614497	0.0960933	0.0851665	0.126254	0.155787	0.082353	0.15835	0.113245	0.15396
GLS-1-26	0.014936	0.00289725	0.0107575	0.00548043	0.00531098	0.0189893	0.0175912	0.0078026	0.011553	0.0102306	0.0156959	0.0103501	0.00261817	0.0129976	0.0120745	0.00793601	0.0125114	0.0093155	0.0212389	0.00888293	0.00972364	0.00863797	0.0321797	-	0.059163	0.117815	0.135501	0.143532	0.0889234	0.0202875	0.197262	0.0970559	0.0810546	0.100133	0.124629	0.0602253	0.0445357	0.0316962	0.0482109	0.0820413	0.127238	0.157773	0.0551804	0.0783522	0.0957172	0.0897961	0.108253	0.050004	0.140231
GLS-2-29	0.00376792	0.003605	0.00957326	0.00948294	0.00814576	0.0192859	0.0306786	0.0104678	0.00750224	0.016492	0.0051644	0.00759877	0.00474952	0.0147868	0.00867991	0.00534711	0.00937648	0.00910261	0.0157805	0.00801065	0.010028	0.00506468	0.0257242	0.00929382	-	0.142821	0.0916833	0.158206	0.109006	0.0565124	0.18016	0.0922535	0.0950094	0.118919	0.0979633	0.0743945	0.076177	0.044571	0.0594928	0.0269575	0.156524	0.192955	0.0639184	0.0414874	0.0413742	0.0927763	0.153675	0.0755717	0.169398
GRE-1-31	0.0174099	0.00966489	0.00745618	0.00849478	0.0111959	-0.00310533	0.0263048	0.00861033	0.0157333	0.00987933	0.0151824	0.00558205	0.0101639	0.0075048	0.0132866	0.00645167	0.00866591	0.0107938	0.0316356	0.0156111	0.0129677	0.0146757	0.0141975	0.0179333	0.0219117	-	0.0572151	0.0594884	0.052775	0.0593329	0.0342776	0.0161287	0.082211	0.111374	0.0567209	0.0462546	0.069052	0.0824432	0.0866193	0.0998615	0.0220281	0.0387587	0.0533547	0.102687	0.0947378	0.0230653	0.0778572	0.0476911	0.110295
GRE-2-28	0.0119264	0.00787621	0.00590709	0.0115996	0.011936	0.0051927	0.0262466	0.0092548	0.00802938	0.0127503	0.0126626	0.00839646	0.0118401	0.00796245	0.00372454	0.00498884	0.010925	0.0174532	0.0222143	0.00913718	0.00545643	0.00674482	0.0129868	0.0203022	0.0137042	0.00815283	-	0.0122247	0.0613924	0.0494613	0.0691564	0.0206038	0.107153	0.148794	0.0351336	0.0398898	0.0674454	0.0489538	0.0616291	0.0748322	0.0545802	0.0712188	0.0652914	0.0555248	0.0466182	0.0297412	0.0871268	0.0308382	0.0574508
GRE-3-30	0.0159664	0.0100065	0.00882511	0.0132901	0.0117241	0.00190119	0.0176535	0.00727464	0.0106277	0.0138209	0.0164599	0.0118209	0.0112135	0.00578038	0.00851035	0.0144919	0.0132318	0.0167693	0.0234469	0.0221216	0.00999798	0.0108977	0.0229102	0.0207763	0.0230498	0.00817586	0.00163595	-	0.0639328	0.0528148	0.0661164	0.0563352	0.0964842	0.135798	0.0787448	0.0578896	0.0837717	0.076235	0.0361464	0.138424	0.0429426	0.0494159	0.0980141	0.117161	0.0772761	0.0674153	0.0482065	0.0175715	0.0393054
GRE-4-20	0.0151463	0.00535177	0.0127228	0.0112069	0.0124986	0.00554593	0.031538	0.0141335	0.0175982	0.0142253	0.0174456	0.0111028	0.00917153	0.00586823	0.00923751	0.0129466	0.0157591	0.0164542	0.0183125	0.0179138	0.0119163	0.012079	0.0324788	0.0135603	0.0167413	0.00770771	0.00880867	0.00884795	-	0.0478027	0.12853	0.0761154	0.122515	0.163034	0.131034	0.080456	0.0902716	0.0913275	0.0735847	0.0912109	0.119711	0.15593	0.106323	0.119983	0.085338	0.108248	0.111191	0.0680808	0.123135
HAM-1-43	0.00636311	-0.00176278	0.000275787	-0.000283837	0.00099983	0.00511394	0.0118665	0.00162447	0.00378885	0.00496335	0.00776418	0.00262847	0.000477001	0.000916616	0.00392119	0.0020353	0.00474451	0.00394076	0.017628	0.00580494	0.00250518	0.00290297	0.0163751	0.00286348	0.00805238	0.00809099	0.00659967	0.0067831	0.00654976	-	0.11302	0.0634273	0.0402685	0.0434185	0.0619131	0.0175278	0.0153833	0.000465499	-0.00551039	0.0297216	0.0573668	0.0467428	0.0367046	0.0539268	0.0347338	0.0645124	0.0313962	-0.00824603	0.0418344
HAM-2-39	0.0220987	0.0180338	0.0129963	0.0138389	0.0136355	-0.00153374	0.0367441	0.0181429	0.0201622	0.013192	0.018274	0.00942657	0.0170624	0.0133048	0.0187034	0.0129755	0.0146008	0.0150385	0.0367672	0.022478	0.0165934	0.017071	0.0134986	0.0321068	0.0293536	0.00524425	0.010449	0.0096456	0.0200763	0.0164777	-	0.0765378	0.129148	0.155194	0.0767165	0.0751942	0.116365	0.127757	0.102234	0.158318	0.0288174	0.0501072	0.0806679	0.158839	0.110302	0.0654827	0.0844707	0.0684513	0.0984554
HAM-3-12	0.00343048	0.00702931	0.00428665	0.0130723	0.00718915	0.00312766	0.0261375	0.00760373	0.0108049	0.0105189	0.0144638	0.00530586	0.00350818	0.00607313	0.00905132	0.000208916	0.00848814	0.011645	0.0166289	0.0171424	0.00546483	0.0038987	0.0127266	0.0140922	0.0134439	0.00222463	0.00278648	0.0073657	0.0106541	0.00823314	0.0112934	-	0.00863642	0.03692	0.0242327	0.0427188	0.0712879	0.0291761	0.0692253	0.0798118	0.045578	0.0848905	0.0782025	0.0619765	0.083149	0.00233629	0.0554156	-0.00556805	0.0971363
HAM-4-24	0.00696759	0.0100029	0.00969238	0.0126143	0.00542863	0.00973351	0.0244806	0.0120247	0.0181686	0.0110369	0.0119441	0.00707716	0.00809896	0.00927537	0.0138004	0.00695394	0.00988475	0.0124859	0.0162179	0.0203937	0.00354793	0.00753175	0.0156211	0.0116273	0.013716	0.0113327	0.0145212	0.0125603	0.0170923	0.00516177	0.0190169	0.00112195	-	0.035444	0.113524	0.0831127	0.0788803	0.0512685	0.0688587	0.0616422	0.103143	0.123746	0.117831	0.0888894	0.108036	0.0882463	0.103558	0.0258687	0.112801
HAM-5-17	0.00939682	0.00393822	0.00456716	0.0158836	0.0039947	0.00845304	0.0179245	0.00790892	0.0124723	0.0178141	0.0152004	0.0122871	0.00184076	0.0102287	0.0137629	0.0087792	0.00934047	0.00970935	0.0232417	0.0198241	0.0152208	0.00322545	0.0178639	0.0139255	0.0166575	0.0148807	0.019555	0.0171104	0.022078	0.0053624	0.0221912	0.00463712	0.00440839	-	0.0848073	0.0805981	0.0936871	0.0590625	0.0793179	0.101231	0.150604	0.13185	0.11056	0.143072	0.0464803	0.0754892	0.0654981	0.00945787	0.0741735
JEF-1-27	0.01199	0.00457709	0.001122	0.00964817	0.00650039	0.00489887	0.0162013	0.00251955	0.00655929	0.0100222	0.0142322	0.0038564	0.00832054	0.00986687	0.010508	0.00360019	0.00748958	0.00926094	0.0301726	0.0130595	0.0115336	0.00611836	0.0110181	0.0188467	0.0148154	0.00817256	0.00495043	0.0107591	0.0192055	0.00837374	0.0117277	0.00331783	0.0155827	0.01119	-	-0.00879019	0.0269397	0.0287417	0.0618146	0.110295	0.0330269	0.0662049	0.0266516	0.0983791	0.0426933	-0.00790981	0.0437164	0.025722	0.0394234
JEF-2-62	0.00868514	0.00091405	9.71e-06	0.00369515	0.00501763	0.0045817	0.0141342	0.001868	0.00537686	0.00376926	0.0095772	0.000639269	0.00205474	0.0050047	0.00782917	0.00183114	0.00471702	0.00551597	0.0251028	0.0065768	0.00572078	0.00483566	0.00957998	0.00904615	0.0112437	0.00667644	0.00564411	0.0079177	0.0117439	0.00236577	0.0115241	0.00588632	0.0114053	0.0106744	-0.00124897	-	-0.00117501	-0.00513894	0.0203142	0.0705304	0.0313641	0.0576915	0.0068329	0.0909006	0.0395544	0.0185059	0.0254996	0.00789101	0.0432438
JEF-3-64	0.00927955	0.00457424	0.00191414	0.00340992	0.00524838	0.0087382	0.0109534	0.00386805	0.00842115	0.00426779	0.00884341	0.0026703	0.00297811	0.00665049	0.00885945	0.00473563	0.0068131	0.00791779	0.020186	0.00677753	0.00341292	0.00604542	0.0158883	0.0066795	0.011526	0.010009	0.00958929	0.0115096	0.0132075	0.00207774	0.0179624	0.00987141	0.0108287	0.0124422	0.00385083	-0.000167839	-	0.00521658	0.0276761	0.0378008	0.0605753	0.0703175	0.00714303	0.0850743	0.0614179	0.0363541	0.0398943	0.0201607	0.0673361
JEF-4-23	0.00259312	-0.00232742	-9.3e-05	0.00482475	0.00155219	0.00549392	0.012732	0.00264737	0.0045876	0.00276925	0.0103768	0.00159583	0.000709757	0.00213423	0.00508972	0.0010437	0.00479655	0.00474407	0.0176655	0.00581124	0.00314346	0.000108624	0.0149253	0.00454242	0.00642683	0.0114377	0.00662503	0.00996508	0.0127669	5.98e-05	0.0189219	0.0038259	0.00667791	0.00741953	0.00392481	-0.000701166	0.000713447	-	0.00232582	0.0370817	0.0713119	0.0697161	0.0292061	0.0620373	0.0327927	0.0473706	0.0347704	-0.000439184	0.0414813
JON-1-23	0.0101888	-0.000503923	0.0010546	0.0029921	0.00188045	0.00184796	0.00929914	-0.00155746	0.00389216	0.00207111	0.00929423	0.00426199	0.00216385	0.00684259	0.00688593	0.00730613	0.00703072	0.00449412	0.0185783	0.00877172	0.00413716	0.00280187	0.0173267	0.00662652	0.0082274	0.0114823	0.00797119	0.00447731	0.00980054	-0.000673398	0.0144426	0.00868891	0.00856053	0.00949192	0.00809433	0.00265706	0.00362719	0.000288783	-	0.0930394	0.0608564	0.088322	0.0436133	0.0720093	0.0503439	0.0571965	0.0324352	0.00505893	0.0671573
LIN-1-17	-0.000573644	0.00673809	0.00681208	0.00933508	0.00891303	0.0147901	0.031438	0.0131762	0.0137961	0.011906	0.00319314	0.00312946	0.00432249	0.00580479	0.00496361	0.00349505	0.00827036	0.0120502	0.0134831	0.0098362	0.00478293	0.00722859	0.0189009	0.0126525	0.00413863	0.0148731	0.010897	0.0196167	0.0136528	0.00411622	0.0251509	0.011328	0.00864088	0.013783	0.0163248	0.0104109	0.00555778	0.00521268	0.0125959	-	0.124599	0.0979921	0.0529085	0.048652	0.0645082	0.100422	0.150083	0.058277	0.116488
LOV-1-29	0.0164655	0.00981626	0.00546019	0.00502431	0.0102363	0.00170591	0.0188136	0.00649624	0.0100516	0.00596815	0.0139177	0.00387787	0.0118919	0.0116466	0.0137203	0.00851746	0.0125679	0.0106169	0.0334981	0.0163043	0.0063815	0.0154786	0.00935766	0.0196549	0.0243864	0.00322633	0.00788308	0.00597329	0.0178999	0.00793427	0.00446209	0.00640386	0.014467	0.0205359	0.00480781	0.00457905	0.00888961	0.0100205	0.0081605	0.0188809	-	-0.0171083	0.0360244	0.0938551	0.115141	0.0409045	0.0533663	0.0320162	0.0847941
LOV-2-15	0.0194981	0.0126687	0.00498631	0.00668438	0.0101477	0.00406709	0.0188792	0.0102961	0.0115208	0.0105421	0.0170302	0.00949334	0.0138422	0.00812016	0.0128998	0.0131593	0.0155576	0.0118153	0.0401061	0.0184338	0.0122404	0.0154223	0.0142699	0.0237514	0.0293264	0.00551497	0.00998259	0.0066521	0.0227086	0.0062401	0.00755994	0.0115937	0.0168232	0.0173025	0.0093804	0.008193	0.0100134	0.0094705	0.0114711	0.0143364	-0.00244871	-	0.0534513	0.130473	0.118569	0.0801803	0.05323	0.0186245	0.0530679
MNT-1-31	0.0100977	0.00338875	0.00166511	0.00169987	0.00520955	0.0069913	0.0158948	0.00459583	0.0081774	0.00303801	0.00999901	0.00187616	0.00387322	0.0101993	0.0111148	0.00540754	0.00654707	0.00674477	0.0247207	0.00186126	0.0043852	0.00798944	0.0136445	0.00883302	0.0102842	0.00823895	0.00992311	0.0144617	0.0166565	0.00532751	0.0131832	0.0116192	0.017437	0.0158164	0.00406919	0.0010429	0.00109119	0.00429152	0.00615236	0.00831895	0.00561943	0.00812105	-	0.0837698	0.0664518	0.0240853	0.0738453	0.0286484	0.0814837
OGU-1-26	0.00626372	0.00770787	0.0105682	0.0124559	0.00880727	0.0110317	0.0253682	0.00438896	0.00684947	0.0155942	0.00570031	0.00774841	0.0102771	0.0129226	0.00502607	0.00533011	0.0103143	0.0114602	0.0146292	0.0119148	0.0101455	0.00947033	0.0190063	0.0117614	0.00621869	0.0148872	0.00784249	0.0160838	0.0175493	0.00728195	0.0245802	0.00852556	0.012154	0.0190133	0.0141395	0.0130954	0.0122571	0.00850581	0.00943652	0.007133	0.0137785	0.018647	0.0128974	-	0.059924	0.076246	0.140363	0.068614	0.113522
ORO-1-20	0.00851115	-0.000613342	0.0034353	0.00547954	0.00223991	0.00228988	0.0173624	0.00219652	-0.000356578	0.017197	0.00653702	0.00744142	0.00315759	0.00961202	0.00419669	0.00432512	0.00387859	0.00669517	0.0197889	0.00763841	0.0107054	0.00130232	0.0225343	0.0137892	0.00593969	0.0131105	0.00627991	0.0100566	0.0118698	0.00445888	0.0162314	0.0109309	0.0141122	0.00580178	0.00581633	0.00540725	0.00842943	0.00427043	0.00625807	0.00906583	0.0162121	0.0161436	0.00978049	0.00817874	-	0.0290795	0.0398061	0.0183501	0.040597
ORO-10-24	0.0160306	0.00409345	0.00429616	0.00866676	0.00300121	0.000359686	0.0173252	0.00314799	0.00633078	0.00925901	0.0122507	0.00433169	0.00627554	0.0124514	0.00741963	0.00522364	0.0074364	0.0100602	0.0222179	0.00962337	0.0113169	0.00521738	0.0122119	0.0133891	0.0138969	0.00327736	0.00414865	0.00910825	0.0156684	0.00864378	0.00990731	0.000315863	0.0119539	0.0098481	-0.00111006	0.0026158	0.00515642	0.00642307	0.00740996	0.0147075	0.005908	0.0112763	0.00364469	0.0108229	0.00391634	-	0.0603297	0.0265881	0.0887574
ORO-3-19	0.015694	0.00590829	0.00258113	0.0045092	0.00439604	0.00203675	0.0121231	0.00320881	0.00710696	0.0138808	0.0141283	0.00980663	0.0034694	0.00876936	0.0117992	0.0106069	0.0109937	0.00385284	0.0237025	0.0165114	0.011394	0.00716076	0.0223325	0.0152339	0.0218632	0.0104714	0.0114885	0.00607904	0.0151196	0.00391808	0.0120815	0.00705916	0.0131452	0.0079599	0.00580156	0.00338986	0.00531905	0.00440602	0.00390814	0.0207982	0.00726007	0.0069931	0.0106181	0.018859	0.00502362	0.00794455	-	-0.0229786	0.00201199
ORO-4-35	0.00470527	0.0010051	-0.00121124	0.00291705	0.000851373	0.00288579	0.0106887	0.00128147	0.00277164	0.00736672	0.00704316	0.00361882	-0.00213133	0.00210628	0.00512375	0.00478655	0.00599962	0.00377629	0.0150993	0.00887546	0.00285825	-0.0010968	0.0157001	0.0069064	0.0105215	0.00631929	0.00399225	0.0021828	0.0091045	-0.0010126	0.00966627	-0.000695914	0.00321512	0.00112857	0.00336848	0.00103536	0.00265226	-5.48e-05	0.000600624	0.00788853	0.00429654	0.00240894	0.00405053	0.00903171	0.00228393	0.00344778	-0.00276512	-	0.000174298
ORO-5-15	0.0129225	0.0043052	0.00270659	0.012259	0.00431167	0.00436658	0.0154764	0.0057862	0.0115942	0.016271	0.017949	0.011469	0.00869936	0.00330631	0.00734526	0.0133316	0.00986459	0.0114775	0.0233605	0.0172891	0.0165006	0.00579907	0.021854	0.019961	0.0243228	0.0150051	0.00759978	0.00498692	0.0168901	0.00526553	0.0142072	0.012532	0.0144414	0.00909164	0.00526587	0.00580274	0.009074	0.005299	0.00818613	0.0161823	0.0116665	0.00702174	0.0118089	0.0153064	0.0051612	0.0118159	0.000247426	2.12e-05	-
ORO-6-18	0.00318131	0.00312072	0.00361735	0.0104584	0.00874728	0.0119086	0.015174	0.0060588	0.00803442	0.0135965	0.0126441	0.00800452	0.00828247	0.00576562	0.00824043	0.00504682	0.00768135	0.0159522	0.0250334	0.0145274	0.00624204	0.00530213	0.0166575	0.0144137	0.0133895	0.0170948	0.00394869	0.00351015	0.0186836	0.00339037	0.0196081	0.00686806	0.0098336	0.00896003	0.00361791	0.003122	0.00652186	0.000997214	0.00801668	0.0107623	0.00973523	0.00834844	0.00922924	0.0136463	0.00508454	0.0124463	0.00685524	0.000424959	0.00277712
ORO-7-14	0.0128863	0.00937136	0.0109652	0.00998619	0.0118291	0.0179334	0.0105407	0.00677961	0.00932058	0.019573	0.0125007	0.010607	0.0111643	0.0165297	0.0151471	0.00753595	0.0144399	0.0171891	0.0236869	0.0201408	0.010919	0.0142955	0.0268965	0.00937118	0.0148864	0.0186472	0.0166478	0.0135793	0.0243469	0.00518864	0.0323349	0.00931394	0.00633955	0.0122139	0.0158481	0.0119921	0.0111352	0.00948549	0.0120235	0.00934178	0.0145689	0.0164931	0.0165597	0.00881138	0.0101522	0.0110387	0.0192919	0.00669326	0.0191973
ORO-8-37	0.014391	0.0022963	0.00355123	0.00546422	0.00504636	0.00165078	0.0108304	0.00234225	0.00601546	0.0114647	0.00990951	0.00837708	0.00497944	0.00945553	0.00984889	0.00731536	0.0096682	0.00960965	0.0220847	0.011604	0.00864833	0.00472226	0.0187342	0.0133098	0.0142651	0.00795282	0.00630459	0.00379845	0.0102184	0.003158	0.0123227	0.00696128	0.00917184	0.00449286	0.00473675	0.00265592	0.00470626	0.00361326	0.00322454	0.0140716	0.00946979	0.00773434	0.0094358	0.0154303	-0.000183156	0.00468629	0.000164354	-0.00101453	0.00558426
OT-3-19	0.0158762	0.00526824	0.00124984	0.0010281	0.00782519	0.00419117	0.0149045	0.00457761	0.00583992	0.00320074	0.0184125	0.00798613	0.0093274	0.00960787	0.0138054	0.00545348	0.00965633	0.00703457	0.0360842	0.00579116	0.00286705	0.0113373	0.0158237	0.0131709	0.0183921	0.00506481	0.00737536	0.00912112	0.0174307	0.00333268	0.0101483	0.00937044	0.0172108	0.0125947	0.00679783	0.00539887	0.0069256	0.0055826	0.00578264	0.0146593	0.00143805	-0.0012288	0.000564506	0.0165606	0.0112518	0.006881	0.00660802	0.00264295	0.00996736
PHI-1-27	0.00501151	0.00456487	0.00160849	0.00427408	0.00630711	-0.00273562	0.0188889	0.00261868	0.00708463	0.00330945	0.0053806	-0.00113091	0.00548569	0.00475258	0.00870237	-0.00125437	0.00421936	0.00696197	0.0228473	0.00638816	0.000566263	0.00702121	0.00468584	0.0168222	0.0139298	0.00172688	0.00368583	0.00759207	0.0122127	0.00432472	0.00319137	0.00518606	0.00870997	0.0110365	0.00268295	0.00106543	0.00174382	0.00395852	0.00562877	0.00421553	0.00154315	0.00513832	0.00147646	0.0061676	0.00373136	0.00283344	0.0085317	0.0030804	0.00837171
PIT-1-19	0.015745	0.010075	0.00660056	0.0101208	0.00734681	-0.00306486	0.0204504	0.00791384	0.00845905	0.0195624	0.00732994	0.00926869	0.00956597	0.0108903	0.00814906	0.0128895	0.0140473	0.0087406	0.0174759	0.0172915	0.0140861	0.00702234	0.0206691	0.021653	0.0155466	0.0076899	0.00378424	0.00432474	0.0145958	0.00973027	0.00690778	0.00862185	0.0146305	0.015558	0.00786612	0.00949945	0.0108002	0.00793256	0.00731281	0.0146234	0.00859534	0.00533127	0.0101791	0.00763981	0.00402858	0.00608939	0.00622992	0.00101948	0.00578566
PRO-1-16	0.0106859	0.0102368	0.00832073	0.00961523	0.00660499	0.00576528	0.0153048	0.00511212	0.0129326	0.0132842	0.00743744	0.00920789	0.00330529	0.0109948	0.0153523	0.0056786	0.00811701	0.0125281	0.0143507	0.0172879	0.0103655	0.00894848	0.0168282	0.0136874	0.0139666	0.00802396	0.0150037	0.0111448	0.0138636	0.00456136	0.018255	0.00646481	0.00279394	-4.42e-05	0.0101592	0.00724255	0.00478071	0.00941532	0.00709315	0.00969143	0.0159773	0.01635	0.0131469	0.0138816	0.0047993	0.00701809	0.00413858	0.00280728	0.0134366
SBR-1-61	0.0183221	0.0119274	0.0143151	0.0122741	0.0196422	0.0193895	0.0387033	0.0225603	0.0236663	0.0150281	0.0156895	0.0140006	0.0167007	0.0129435	0.0229357	0.0099978	0.0173262	0.020895	0.0362498	0.0133629	0.0168658	0.0186278	0.0163898	0.0247087	0.0189914	0.0171663	0.0166342	0.0219378	0.0225994	0.0138659	0.0225683	0.0170076	0.0186153	0.0232101	0.0219769	0.0156102	0.0173804	0.0167201	0.0197447	0.0150303	0.01805	0.0190312	0.0148457	0.0236488	0.020627	0.0174462	0.0247799	0.0149007	0.027085
SCA-1-34	0.0245131	0.0335793	0.0250635	0.0426901	0.0324231	0.0194468	0.0460655	0.0327215	0.0394723	0.0238271	0.0407407	0.0248365	0.0294509	0.0183014	0.034745	0.0287532	0.0271589	0.0381781	0.0477832	0.0511939	0.0314014	0.0287952	0.022955	0.0511635	0.0505995	0.0255631	0.0264701	0.0186833	0.0378195	0.0312186	0.0206449	0.0138916	0.024525	0.0283356	0.0220895	0.0249432	0.0334196	0.0269522	0.0259542	0.0405473	0.0185076	0.0234727	0.0340455	0.0416074	0.0412178	0.0282585	0.0273498	0.0203899	0.0210168
SCA-2-27	0.009017	0.0167193	0.0149042	0.0256939	0.0155029	0.0111986	0.0388382	0.016795	0.0239185	0.0154923	0.0145698	0.00630194	0.0121134	0.0133347	0.0168537	0.0144724	0.0156241	0.0208208	0.0168139	0.0253212	0.0153308	0.0128662	0.0124767	0.0322	0.020509	0.0174162	0.0169007	0.018056	0.0225634	0.0187292	0.0199942	0.0108652	0.0102815	0.0171199	0.0146701	0.0140742	0.0165228	0.0131704	0.0168578	0.0137922	0.0195599	0.023521	0.0190876	0.0168052	0.018369	0.0124775	0.0233884	0.013125	0.0186557
SEB-1-54	0.00913369	0.004759	0.00452369	0.00601699	0.00482002	0.000551406	0.018576	0.0049518	0.0056525	0.00681153	0.00991719	0.00324394	0.00545528	0.00339383	0.00803037	0.00574363	0.00710778	0.00850832	0.0214972	0.0148703	0.00521616	0.00643657	0.012998	0.0138768	0.0166073	0.00651099	0.00598299	0.00256731	0.00926269	0.00355011	0.00541332	0.00508655	0.00880559	0.0118908	0.00616185	0.00391913	0.00645422	0.00649678	0.00326415	0.0119513	0.00105765	0.00587406	0.00872103	0.00933494	0.00613245	0.00583105	0.00468575	0.00073374	0.00384923
SHA-1-20	0.00307825	0.000540599	0.00602675	0.00845419	0.00398653	0.00437038	0.0283266	0.00863151	0.0119718	0.00400191	0.00886021	0.00160184	0.00210173	0.00177945	0.00528849	0.00167961	0.00363964	0.0136128	0.0151093	0.010263	0.0104739	0.00564809	0.0124235	0.00808447	0.00881391	0.00510402	0.00721267	0.00661802	0.0062174	0.0021898	0.0121325	0.00131987	0.00568332	0.00672492	0.01114	0.00565983	0.00961472	0.00233418	0.00361591	0.00626414	0.00823226	0.0100842	0.00861984	0.0085253	0.00917981	0.00631471	0.014388	0.00296643	0.0123835
SKO-1-27	0.010929	0.00507442	0.0039355	0.00920722	0.00567796	-0.00189027	0.019013	0.00423089	0.0119574	0.00633806	0.0156783	0.00514915	0.00901	0.00473288	0.010769	0.00609511	0.00931658	0.00964903	0.0292378	0.0162947	0.00869339	0.0082676	0.0124974	0.0189661	0.0208317	0.00374931	0.00521036	0.00418708	0.0107623	0.00670853	0.00735657	0.00314092	0.0129468	0.012336	0.000307708	0.00204162	0.00735439	0.002669	0.00584025	0.0144994	0.00385682	0.0047183	0.00743465	0.0147178	0.00822138	0.00583201	0.00461801	0.00173756	0.00130116
STA-1-16	0.0103219	0.0121669	0.00444542	0.00684257	0.012042	0.00397002	0.0206603	0.00606898	0.016186	0.00446735	0.0107351	0.00476457	0.00765495	0.00595892	0.0137678	0.00988664	0.0100608	0.00936101	0.0317145	0.0194281	0.00856282	0.0151984	0.0132679	0.0207576	0.0229934	0.00343064	0.0138534	0.00635545	0.0163128	0.00281709	0.00889722	0.0110578	0.010945	0.0120545	0.0117326	0.0073023	0.0090036	0.0107026	0.00601931	0.0109949	0.000272943	-0.00148778	0.00729384	0.01507	0.0184652	0.0153621	0.00793067	0.00301144	0.0107065
STA-2-21	0.0190921	0.0116891	0.00750685	0.00945209	0.0129116	0.000628095	0.012864	0.00469255	0.00976725	0.00828907	0.0205255	0.00962648	0.0167165	0.0134546	0.0177118	0.011045	0.014531	0.0139871	0.036979	0.0244263	0.00716387	0.0161322	0.0172511	0.0247516	0.0277544	0.00999303	0.00905999	0.00227587	0.0180652	0.00865177	0.00893758	0.00939545	0.0178715	0.0211771	0.00527238	0.00722447	0.0104261	0.0102237	0.00314116	0.025189	0.000112375	0.00472479	0.0142444	0.0196154	0.015133	0.0115108	0.00571189	0.00768988	0.0122375
SUL-1-26	0.00840065	0.000404589	0.00589574	0.0106196	0.00297672	0.00922454	0.0216058	0.00521118	0.00924898	0.0165401	0.0109544	0.0100069	0.00515342	0.0178741	0.0113055	0.00639862	0.0088505	0.00632217	0.0135867	0.00876863	0.0144278	0.00319104	0.0235901	0.00910532	0.00352856	0.0202601	0.0168239	0.0275496	0.0165997	0.00768045	0.0285642	0.010751	0.0147323	0.00648267	0.0123815	0.0113529	0.0107225	0.00699538	0.00609445	0.0103162	0.0262476	0.0317723	0.011777	0.00672731	0.0014843	0.00844821	0.0149635	0.0101275	0.0166445
TAT-1-53	0.0124136	0.00571013	0.00990471	0.0111839	0.00727516	0.00925139	0.0133244	0.00349781	0.00629035	0.0114007	0.0137067	0.00992587	0.00883099	0.01034	0.00972561	0.00827468	0.014462	0.0141594	0.0209258	0.0181356	0.00807386	0.00778883	0.0210782	0.00872865	0.0143119	0.0154836	0.0074618	0.00464975	0.0138826	0.00462699	0.0199778	0.0068341	0.0108649	0.0160549	0.00948696	0.00774538	0.0100833	0.00527598	0.00261227	0.0174903	0.00816615	0.0139809	0.0137647	0.00675078	0.011126	0.00840378	0.0108483	0.00431607	0.0117116
TOP-1-26	0.00989789	0.0175613	0.0129702	0.0220526	0.0208893	0.0108537	0.0398389	0.0195303	0.026156	0.0213434	0.0165002	0.0102506	0.0153831	0.0104958	0.0163815	0.0178658	0.0129684	0.0192363	0.0324772	0.0300526	0.0197218	0.0181092	0.0177163	0.0349686	0.0252806	0.0141988	0.0166934	0.0126744	0.0242865	0.0168986	0.0165206	0.0102762	0.0159499	0.0189591	0.0155843	0.014203	0.0190563	0.0160031	0.0164487	0.0220126	0.0119164	0.0138804	0.0168727	0.0234926	0.0237144	0.0205815	0.0161534	0.0102842	0.0188077
WAL-1-15	0.0136267	0.00969167	0.00467339	0.00654611	0.00858058	-0.000942515	0.0170617	0.00582811	0.0093358	0.00649396	0.0150198	0.00864896	0.00732516	0.00223318	0.00885097	0.00668049	0.00624964	0.00949808	0.0256772	0.0118279	0.00629192	0.00758875	0.0183933	0.0161078	0.0193587	0.00274992	0.00383222	0.00431732	0.00823916	0.00502805	0.0112998	0.00383317	0.0123858	0.0138746	0.00891077	0.00538824	0.00470864	0.00275804	0.00533973	0.0157717	0.00621023	0.00551575	0.00987083	0.0109565	0.00626335	0.00534719	-5.21e-05	0.00204361	0.00817706
WAY-1-35	0.0115182	0.0120533	0.00542388	0.0105919	0.0129838	0.00794181	0.0192406	0.00396597	0.0106538	0.00916198	0.0132431	0.00755565	0.0121618	0.0122739	0.013384	0.00701136	0.0117196	0.00965527	0.0304245	0.0127343	0.00743564	0.015008	0.0122049	0.0233257	0.0204725	0.00984553	0.00749585	0.0124957	0.0231562	0.00924009	0.0151883	0.00941304	0.0186339	0.0192812	0.00359167	0.00509842	0.00709661	0.00740003	0.0119118	0.0123327	0.00444003	0.00656383	0.00523153	0.00819405	0.0134649	0.010384	0.00699913	0.00601098	0.00776808
WEL-1-20	0.0132453	0.000914467	0.007497	0.00465894	0.00629998	0.0119026	0.0120644	0.00759277	0.00902948	0.0104658	0.014654	0.0113339	0.00529675	0.00337079	0.0121873	0.00954736	0.00793401	0.0117909	0.0190645	0.0121262	0.0122316	0.00700388	0.0277893	0.00708829	0.0124706	0.0173173	0.012825	0.00717373	0.00908622	0.00207739	0.0243219	0.013674	0.0111111	0.0160065	0.0158097	0.0062421	0.00742831	0.00283238	0.00207809	0.0160377	0.0154718	0.0181332	0.0128964	0.0160085	0.00786679	0.0153877	0.00713007	0.00448998	0.00521472
WEL-2-38	0.0129791	0.0148046	0.0212785	0.0271848	0.0184068	0.0199927	0.0286766	0.0227395	0.0189393	0.0285413	0.0213728	0.0186301	0.0171569	0.016406	0.0176464	0.0196913	0.019197	0.0282218	0.0169785	0.0354144	0.0226411	0.0171476	0.039202	0.0253248	0.0224342	0.032316	0.0204928	0.0159991	0.0166825	0.0152725	0.0378722	0.0185399	0.0173651	0.0219414	0.0255843	0.0203854	0.0214995	0.0127913	0.0156668	0.0179334	0.029734	0.0365425	0.0325653	0.0225275	0.0149615	0.0266007	0.0202464	0.0152947	0.0183941
WEL-4-32	0.0101653	0.0196299	0.0179827	0.0182475	0.0166061	0.012079	0.0267081	0.0154207	0.0137674	0.0158632	0.0202706	0.0147206	0.0127468	0.00787774	0.0175424	0.0138173	0.0116631	0.0247664	0.0191104	0.0288941	0.0134534	0.0174162	0.0300024	0.0183631	0.0217695	0.0199695	0.0162493	0.00971707	0.0134892	0.00969365	0.024627	0.011334	0.0147582	0.0216189	0.022039	0.0164103	0.0151797	0.0140216	0.00867557	0.016468	0.0176992	0.0225218	0.0207109	0.0143706	0.0178491	0.019593	0.01599	0.0103286	0.0173587
WEY-2-16	0.0351668	0.0198062	0.0138699	0.0165599	0.0209512	0.00245936	0.0298509	0.0138116	0.0172085	0.0211688	0.033947	0.017705	0.0225269	0.02181	0.0204072	0.0259097	0.0231321	0.0202801	0.0455489	0.0270748	0.0248202	0.0243038	0.0315075	0.0323667	0.0372044	0.00598235	0.0139469	0.00921463	0.0214068	0.0209797	0.00630387	0.0178879	0.0349886	0.0327073	0.0122473	0.0157134	0.022897	0.0258714	0.0143261	0.0371696	0.00533619	0.00677102	0.013202	0.0302879	0.0219548	0.00841275	0.017375	0.0140402	0.0165831
WEY-3-28	0.0114924	0.00743254	0.00895342	0.0133842	0.0124825	0.00455765	0.0267453	0.00647982	0.00646606	0.0164584	0.0136784	0.0122606	0.0124943	0.00859475	0.00976392	0.00939274	0.00819794	0.0152426	0.0277272	0.0144563	0.0138629	0.0128644	0.0229505	0.0259349	0.0170166	0.0103338	0.00865062	0.0108202	0.0121951	0.0067219	0.0176151	0.0160385	0.0212109	0.015328	0.0115397	0.0117369	0.0127975	0.0120103	0.00979712	0.00883777	0.0157969	0.0122807	0.0138052	0.0098427	0.00268985	0.0145176	0.0139736	0.00987731	0.0110762
WG-1-11	0.00532634	-0.00383163	-0.000586127	-0.00152161	8.53e-05	0.00180009	0.013076	-0.0021704	0.0018924	-0.00251146	0.00475037	-0.00229113	0.000214285	0.00472695	0.00239188	0.00373964	0.0076867	-0.00212858	0.0160378	0.00352429	-0.00464859	0.00293572	0.0137018	0.00131852	0.00280833	0.00661599	0.00608492	0.00694908	0.00350623	-0.00217616	0.0123957	0.00558673	0.00690541	0.0135041	0.00739048	0.000576498	0.000981223	-0.0033694	-0.00615351	0.00712829	5.33e-05	0.0061259	0.00138752	0.000791951	0.00848926	0.00799862	0.00573922	-2.35e-07	0.00939337
WG-2-12	0.0157099	0.0217069	0.0214943	0.0261255	0.0270363	0.0172524	0.039998	0.0238916	0.029456	0.00967102	0.0273348	0.0126434	0.0218125	0.0146056	0.0293597	0.0209261	0.0242998	0.0291617	0.0284978	0.0382449	0.0152814	0.0270868	0.0227116	0.0319303	0.0311451	0.0196904	0.024242	0.0167015	0.019265	0.0192663	0.0270253	0.0105987	0.0164497	0.0317421	0.0251541	0.0212698	0.0232111	0.0177396	0.0166086	0.0232455	0.0123366	0.0223336	0.0257571	0.0253971	0.0394379	0.0277515	0.0270915	0.0176685	0.030678
WHI-1-19	0.0141604	0.000649624	0.00598161	0.00675951	-0.000691321	0.00533444	0.0099827	0.00184162	0.00349396	0.013937	0.0124592	0.0104462	0.0054557	0.0138561	0.0085766	0.0115689	0.0130773	0.00267937	0.0168892	0.0171689	0.00771541	0.00375787	0.0280137	0.00420192	0.006782	0.0184496	0.013782	0.0107523	0.0139823	0.00414501	0.0246499	0.0103921	0.00972769	0.0121608	0.011704	0.00979433	0.0100683	0.00385913	-0.000669476	0.0171231	0.0154297	0.0200568	0.012508	0.00650064	0.00542855	0.00837955	0.00778237	0.00551216	0.0119071
WIL-1-17	0.00760195	0.00269743	0.00506342	0.00407604	0.00314972	-0.00221284	0.019536	0.00202331	0.00494395	0.00290505	0.00774651	-0.00208649	0.00359278	0.000652626	0.00506624	9.27e-06	0.00516547	0.00288877	0.0225696	0.0122946	0.00560127	0.00739141	0.0119522	0.00942619	0.012794	0.000215687	0.00539128	0.00585072	0.0033226	0.000995221	0.00637731	0.00291721	0.00791919	0.0133451	0.00197233	0.000880179	0.00422048	0.00157899	0.00473491	0.00891218	0.000654189	0.00519837	0.00639058	0.00336128	0.00662406	0.00367467	0.00603346	0.00173991	0.00926713
WLM-1-27	0.0263766	0.018494	0.0128161	0.0170932	0.0180402	0.00343265	0.0235982	0.00933607	0.0130885	0.0203036	0.0222858	0.0199828	0.0142545	0.0169003	0.0232052	0.021324	0.0201616	0.0099664	0.0366042	0.030572	0.0244696	0.0200032	0.0263385	0.0310883	0.0326353	0.0108156	0.0177576	0.00971877	0.0207185	0.0144114	0.0130017	0.0156899	0.0284761	0.0219133	0.0149702	0.0153022	0.0201669	0.0195481	0.00946954	0.0344928	0.00981864	0.0111854	0.0197792	0.0212569	0.0190137	0.0152779	0.00567276	0.0082241	0.0163912
WM-2-20	0.0150037	0.00235146	0.00602406	0.00332832	0.00650045	0.00109287	0.0241829	0.00576809	0.00400836	0.00913807	0.00974215	0.00397642	0.00918433	0.0124822	0.00680684	0.00417396	0.0110153	0.00922224	0.0203543	0.00693953	0.00194557	0.00979682	0.0151265	0.0125593	0.0133833	0.0072036	-7.84e-06	0.00801303	0.00388385	0.00535494	0.0115849	0.00870428	0.0163079	0.0204501	0.00609171	0.00455671	0.00699095	0.00771186	0.00877039	0.0108397	0.0046943	0.011331	0.00618686	0.00634791	0.00226503	0.00245873	0.0086843	0.00532029	0.0129229
WM-3-10	0.0180817	0.000478744	0.00525285	-0.00500903	-0.000154298	0.00407086	0.0124547	0.00346414	0.005613	0.00452284	0.0101658	0.00469285	0.00825955	0.0153954	0.0126924	0.00686206	0.0111793	0.00849493	0.0266963	0.0106835	0.00146875	0.00991266	0.0161375	0.00957752	0.0117214	0.0142693	0.0153038	0.0121735	0.0177891	0.000460475	0.0153424	0.0134517	0.00784216	0.0141598	0.0148884	0.00743012	0.00854495	0.00535793	-0.00240514	0.0156523	0.00399283	0.00824167	0.00946236	0.0135822	0.00733632	0.00862526	0.00570959	0.00558027	0.0170666
WM-4-19	0.00778389	0.0102799	0.00589264	0.00634117	0.00743975	0.00229474	0.0148046	0.00700059	0.00858655	0.00279346	0.0119281	0.0034189	0.00496543	-0.000848218	0.00900638	0.00512339	0.00496306	0.0114379	0.0193621	0.0150649	0.00346562	0.00999296	0.0125675	0.0110334	0.017721	0.00178209	0.00350021	-0.000675724	0.00773282	0.00176897	0.00786432	0.00190607	0.00590762	0.0149855	0.00794266	0.00249682	0.00216325	0.0031546	0.00524141	0.00968909	-0.000175574	0.00144999	0.00487354	0.00981405	0.0136264	0.00544091	0.00388559	-7.26e-05	0.00508022
WOL-1-31	0.00559667	0.00207226	0.00682096	0.0135373	0.0023341	0.00374382	0.019179	0.00698459	0.0080842	0.0150277	0.00934475	0.0108356	0.00321753	0.00470412	0.00630785	0.00933445	0.00654102	0.00829085	0.0134179	0.0195367	0.0150136	0.00171589	0.0203759	0.010684	0.00808214	0.0131565	0.00811369	0.00393666	0.00821233	0.00384793	0.016737	0.00369411	0.0068538	0.00451184	0.0116951	0.00869923	0.0111402	0.00536075	0.000139354	0.0122327	0.0163065	0.0157642	0.014339	0.0105172	0.00485251	0.00947892	0.00911031	0.00168658	0.00801644
WOO-1-23	0.0161667	0.00732325	0.00853492	0.00387451	0.00806561	0.00244222	0.0162243	0.00517793	0.00697119	0.0062373	0.0171524	0.00656459	0.00951174	0.00421972	0.00981467	0.00543049	0.00984311	0.0132297	0.029618	0.0143545	0.00634944	0.013346	0.0238463	0.0111419	0.0202299	0.00476523	0.00613027	0.00115668	0.00424428	0.00307416	0.0112946	0.00683432	0.0131058	0.0195301	0.00815135	0.00488826	0.00787971	0.00604713	0.00431034	0.0184887	0.00252687	0.0060233	0.0122742	0.0125821	0.00952545	0.009319	0.00551659	0.00396444	0.00961322
YAR-1-15	0.0116103	0.00365919	0.00875464	0.0128877	0.0111277	0.0178591	0.0324684	0.017333	0.023667	0.0098501	0.0242963	0.0119701	0.0139874	0.00676292	0.0134296	0.00993308	0.0159515	0.0184684	0.0298868	0.0116439	0.00760962	0.00973919	0.0217706	0.0159141	0.0183918	0.0175936	0.0104766	0.014223	0.0174141	0.00763798	0.0252957	0.00823085	0.011187	0.0200031	0.0185261	0.0129493	0.0156558	0.00607555	0.0129094	0.013136	0.0187771	0.0171102	0.0123963	0.0213528	0.0217662	0.0185115	0.0222629	0.0101219	0.0153296
YAR-2-58	0.00503242	0.00593031	0.00602512	0.00717613	0.00858297	0.011438	0.0286796	0.0140573	0.0153458	0.00777042	0.00949803	-0.000337104	0.00540403	0.00329114	0.00990375	0.00159602	0.00705815	0.00989409	0.0203138	0.0106249	0.00715168	0.0078652	0.0131715	0.013411	0.0113073	0.0137837	0.0133273	0.0193238	0.0148789	0.00467548	0.0175301	0.0103619	0.00942824	0.0146366	0.0089955	0.00464692	0.00392129	0.00365394	0.0127305	0.00325987	0.0134426	0.0146749	0.00891623	0.0136255	0.0117253	0.0123581	0.0135396	0.00804654	0.0147616
YOR-1-30	0.0194948	0.0379242	0.0388182	0.041782	0.0367838	0.0360776	0.0559371	0.0384423	0.0437198	0.0311266	0.0355918	0.0321135	0.0256878	0.0211442	0.0390823	0.028055	0.0275297	0.0383843	0.0295575	0.049864	0.0330391	0.0330897	0.0453121	0.0380678	0.0383438	0.03869	0.0393472	0.0314839	0.0357622	0.0311882	0.0457082	0.0215958	0.0235144	0.0363399	0.0461547	0.0372132	0.036817	0.0275421	0.0291607	0.033875	0.0403823	0.0511946	0.0467828	0.0325393	0.0426543	0.0449494	0.0343243	0.0285939	0.0387593
YOR-2-32	0.0122314	0.0142779	0.017302	0.0145321	0.0135618	0.0184392	0.0243868	0.0151116	0.010406	0.0211665	0.0162222	0.0147952	0.0134322	0.00950334	0.00889098	0.0150086	0.016707	0.0220267	0.0250352	0.0227524	0.00988707	0.0125923	0.0346856	0.0118256	0.0151366	0.0239444	0.0123117	0.00995098	0.0142907	0.00767786	0.0269825	0.0166024	0.0158946	0.028305	0.0227072	0.0146388	0.0151667	0.0111055	0.0102487	0.0150825	0.0167792	0.0185635	0.0203134	0.0102445	0.0139933	0.0221654	0.0206286	0.00934948	0.0168452
YOR-3-25	0.0113232	0.00287973	0.00622285	0.00584473	0.00172842	0.00404629	0.0171967	0.00474656	0.00173684	0.0116347	0.00737126	0.00610683	0.00360803	0.0101996	0.0106439	0.00544893	0.00866391	0.00741611	0.0163855	0.01609	0.010243	0.00537441	0.0150655	0.0112059	0.01064	0.0153504	0.00837422	0.00520049	0.0155384	0.00262645	0.0127291	0.0080184	0.00899007	0.00875407	0.00866142	0.00620986	0.0100413	0.00683698	0.000890068	0.0151611	0.00845502	0.0125428	0.0126742	0.00969191	0.00318314	0.00525607	0.00557526	0.00107895	0.00846355
YOR-4-68	0.0095041	0.00870543	0.00952147	0.00872398	0.00807933	0.00682122	0.0190384	0.00534541	0.00402508	0.00831595	0.0107707	0.0071636	0.00948158	0.01023	0.009571	0.00587044	0.010657	0.0144678	0.0197574	0.0117692	0.00584056	0.00869112	0.0181921	0.011735	0.0110658	0.0133472	0.00592894	0.00797209	0.0143819	0.00485592	0.0137311	0.00662646	0.0112506	0.0163868	0.0116402	0.00885922	0.0106374	0.00745715	0.00354054	0.0125209	0.00784311	0.0129028	0.0108996	0.00284245	0.00807899	0.00843491	0.0139557	0.00400729	0.0146983
[truncated: 41 more columns]

## Sheet: Sheet2
Table A3. Measures of genetic differentiation for 87 wood frog populations including Gst (Nei 1973) below the diagonal and G''st (Meirmans and Hedrick 2011) above the diagonal.
	ALF-1-25	AMH-1-24	AMH-2-45	AMH-3-18	AMH-4-18	BAN-2-27	BAN-3-19	BAN-7-30	BEN-1-45	BRU-1-61	BRU-2-31	BRU-3-79	BUX-1-38	CUM-1-77	EDG-1-27	EDM-1-29	ELL-1-29	FAL-1-23	FRA-1-30	FRE-1-16	FRE-2-87	FRE-3-25	GLS-1-28	GLS-3-22	GRE-3-72	GRE-4-49	HAM-1-64	HAM-2-28	HAM-3-22	HAM-4-17	HAM-6-16	JEF-2-31	JEF-3-37	JEF-4-30	JON-1-29	LOV-1-26	LOV-2-25	MAC-1-21	MNT-1-19	NEW-1-28	OGU-1-28	ORO-1-30	ORO-4-39	ORO-7-12	ORO-8-25	OT-2-6	OT-5-14	PHI-1-25	PIT-1-48
ALF-1-25	-	0.221288	0.222442	0.29872	0.197408	0.309744	0.210248	0.405045	0.148418	0.0628094	0.0687709	0.0865067	0.0977775	0.0694054	0.126385	0.305934	0.283302	0.241379	0.172963	0.0800504	0.0468097	0.121478	0.322591	0.327968	0.103499	0.102386	0.266441	0.261064	0.191782	0.279516	0.236447	0.0932253	0.0963821	0.170818	0.311532	0.0534259	0.0422751	0.334754	0.129223	0.14291	0.0431151	0.222988	0.241028	0.265205	0.227951	0.242267	0.271062	0.0634758	0.268555
AMH-1-24	0.0196605	-	0.0601274	0.195469	-0.0123414	0.0811904	0.0614413	0.189155	0.0667671	0.117004	0.149841	0.149486	0.369404	0.259719	0.15591	0.118845	0.0823579	0.170524	0.0744058	0.040135	0.172873	0.201846	0.109477	0.127623	0.106551	0.116889	0.0664807	0.127585	0.0368471	0.057637	0.00820745	0.0587191	0.076066	0.0883529	0.0818832	0.354041	0.255554	0.144876	0.0587944	0.119839	0.421949	0.107427	0.120231	0.052686	0.0905324	0.0774657	0.0311024	0.159677	0.144595
AMH-2-45	0.019394	0.00600353	-	0.202536	0.0194679	0.0610465	0.0726698	0.206144	0.0599042	0.128662	0.115637	0.137769	0.31239	0.235153	0.118011	0.10326	0.028792	0.18378	0.0757168	0.0227812	0.18277	0.211317	0.0643773	0.0805321	0.0869616	0.125699	0.0860278	0.118011	0.0107084	0.0347126	0.0880861	0.045515	0.0664109	0.0965816	0.0895575	0.331962	0.267487	0.0987928	0.0667755	0.109923	0.381283	0.0773277	0.0646853	0.0217051	0.035477	0.0179466	0.0339929	0.191615	0.142845
AMH-3-18	0.0241628	0.0184799	0.0188169	-	0.202001	0.239561	0.247829	0.377808	0.240759	0.225791	0.244101	0.154671	0.381247	0.232693	0.249472	0.336831	0.230465	0.306067	0.171528	0.183386	0.253277	0.300154	0.328128	0.278809	0.270222	0.286244	0.286279	0.250113	0.185905	0.246353	0.226234	0.218478	0.236602	0.245578	0.275623	0.364715	0.386994	0.304416	0.19504	0.184435	0.418915	0.229429	0.27438	0.262258	0.203354	0.233345	0.205366	0.269002	0.231468
AMH-4-18	0.0169207	-0.00120957	0.00188156	0.0185153	-	0.0711985	0.0449269	0.205995	0.0151259	0.104465	0.130981	0.11453	0.302052	0.233501	0.0767863	0.0833862	0.0745865	0.136184	0.0742729	0.0208453	0.139441	0.203987	0.0696891	0.069213	0.0791445	0.0718414	0.0357066	0.101132	0.0309788	0.0435517	0.0164678	0.0346223	0.0497634	0.0698172	0.0500386	0.300719	0.231288	0.108088	0.0385363	0.0836914	0.380467	0.0614327	0.0582121	0.0481536	0.0380648	0.0217442	0.0228749	0.130231	0.132041
BAN-2-27	0.0284362	0.00843565	0.00622603	0.0232784	0.00718927	-	0.0615559	0.207322	0.105179	0.161722	0.145845	0.170623	0.366283	0.290237	0.152035	0.190453	0.0567995	0.236728	0.0891679	0.0569774	0.2002	0.207006	0.159104	0.0938799	0.143644	0.140853	0.0869392	0.139263	0.0687034	0.0445799	0.0885986	0.0844407	0.0802712	0.081445	0.107515	0.318291	0.311142	0.163723	0.0651756	0.134047	0.446299	0.12658	0.084591	0.0427191	0.0456799	0.0543663	0.0498333	0.178263	0.174129
BAN-3-19	0.0179008	0.00602462	0.00701135	0.0226424	0.0042707	0.00616812	-	0.185886	0.0609584	0.137837	0.104803	0.128098	0.355117	0.20874	0.11756	0.118961	0.0773929	0.287036	0.0596009	0.0532778	0.154889	0.216674	0.104627	0.116252	0.118977	0.15475	0.0425035	0.0781381	0.043075	0.0670322	0.0551023	0.0607618	0.0225427	0.0713505	0.0438649	0.281937	0.229104	0.0789219	-0.0015462	0.114125	0.400472	0.0679022	0.103344	0.0578262	0.0388629	0.0628326	0.0209345	0.128925	0.142718
BAN-7-30	0.0425322	0.0221346	0.0237973	0.0419055	0.0235633	0.0247666	0.0210829	-	0.234005	0.309383	0.2887	0.31603	0.47694	0.415907	0.344639	0.254491	0.138088	0.372353	0.27599	0.240993	0.335631	0.373269	0.261875	0.226911	0.282209	0.310054	0.156675	0.298848	0.192967	0.221762	0.262728	0.266656	0.243287	0.238758	0.223777	0.436049	0.385738	0.225936	0.238933	0.324672	0.548999	0.274026	0.270558	0.184033	0.254449	0.205604	0.195495	0.283596	0.365616
BEN-1-45	0.0116406	0.00612999	0.00539864	0.0204313	0.00133949	0.00991806	0.00538052	0.0251319	-	0.0852167	0.0837114	0.10328	0.23598	0.144458	0.0403048	0.122859	0.108549	0.177495	0.0571673	0.0200818	0.116006	0.172591	0.101	0.0986005	0.0507487	0.0767226	0.0741602	0.0997277	0.0384355	0.0681822	0.0685601	0.0339127	0.0366452	0.0561173	0.113365	0.192484	0.162293	0.157108	0.0341362	0.082819	0.300517	0.0979871	0.0842118	0.0338134	0.0500648	0.051608	0.0529906	0.0811095	0.121927
BRU-1-61	0.004484	0.0100188	0.01082	0.017618	0.00863408	0.0142547	0.0113346	0.0313595	0.00645434	-	-0.00591839	0.0523022	0.144032	0.0949946	0.0693977	0.239114	0.182601	0.174487	0.0968903	0.0236728	0.0329972	0.0925586	0.225055	0.229823	0.0910215	0.0892795	0.177431	0.183578	0.0796567	0.189016	0.192268	0.0369632	0.0612087	0.0980676	0.241954	0.113724	0.10495	0.287072	0.0706986	0.0586381	0.165334	0.160616	0.156084	0.159397	0.139149	0.154903	0.129001	0.0505186	0.113921
BRU-2-31	0.00511874	0.0133345	0.0100701	0.019839	0.0112566	0.0132933	0.00891847	0.0301516	0.00659259	-0.000424747	-	0.0486017	0.14722	0.0786184	0.0528998	0.230393	0.16398	0.185896	0.0729246	-0.0179662	0.0225815	0.0963762	0.24503	0.192613	0.0805877	0.0800873	0.171949	0.148738	0.0525552	0.175755	0.205292	0.031237	0.021192	0.107691	0.233022	0.0768483	0.144536	0.239168	0.0429542	0.0384438	0.17254	0.142459	0.135187	0.164789	0.123629	0.123374	0.117761	0.0677954	0.140167
BRU-3-79	0.00622377	0.0128994	0.0116532	0.0120692	0.00952285	0.0151233	0.01058	0.0321888	0.00787756	0.00363657	0.00352257	-	0.184028	0.0823493	0.096803	0.231044	0.182163	0.232223	0.0941971	0.0544384	0.0750468	0.116778	0.228646	0.229083	0.106466	0.125206	0.18497	0.16118	0.0980323	0.186837	0.150064	0.0612519	0.0619612	0.0991135	0.204601	0.134025	0.158197	0.228011	0.0559135	0.0754016	0.224946	0.183983	0.159123	0.180931	0.122632	0.138628	0.145734	0.0653278	0.167325
BUX-1-38	0.00739503	0.0339263	0.0280102	0.0317491	0.0266689	0.0344626	0.0312592	0.0513292	0.0190584	0.0105996	0.0112847	0.0136632	-	0.148859	0.162758	0.433613	0.408271	0.296952	0.298551	0.218449	0.146748	0.196783	0.422892	0.393032	0.166968	0.191791	0.357007	0.3819	0.270232	0.435452	0.412507	0.1915	0.23579	0.260658	0.424403	0.0601411	0.149778	0.43617	0.238299	0.193891	0.0903914	0.329502	0.310826	0.337175	0.313431	0.320997	0.350014	0.191541	0.316667
CUM-1-77	0.0047185	0.0215894	0.0191247	0.0173421	0.0186775	0.0248365	0.0165285	0.0410765	0.0104906	0.00625808	0.0054066	0.0054564	0.0104425	-	0.11445	0.314157	0.291633	0.307837	0.175079	0.0649385	0.0859954	0.154891	0.325435	0.322565	0.174436	0.167451	0.273053	0.223631	0.196146	0.303582	0.257666	0.129741	0.13138	0.191695	0.299049	0.0712957	0.150462	0.343911	0.145791	0.153171	0.131115	0.224859	0.271894	0.279795	0.211091	0.234872	0.243965	0.109802	0.177359
EDG-1-27	0.0100236	0.0146003	0.0108162	0.0214527	0.00691827	0.014565	0.0105533	0.0378649	0.00334389	0.00531903	0.0042093	0.0074767	0.0132354	0.00840632	-	0.214579	0.190886	0.186373	0.100918	0.0596097	0.0616935	0.133397	0.211936	0.198838	0.100366	0.0970395	0.134325	0.138582	0.076395	0.179189	0.172115	-0.00363838	0.0605202	0.100004	0.213261	0.13042	0.165229	0.256292	0.059638	0.0143511	0.238809	0.138509	0.138808	0.156088	0.09697	0.111694	0.131996	0.12143	0.161189
EDM-1-29	0.0299198	0.0130926	0.0111763	0.0351032	0.00891631	0.0215653	0.0126863	0.0321223	0.0123175	0.0226312	0.0225294	0.0219493	0.0437317	0.028811	0.0219534	-	0.123299	0.296891	0.184174	0.125195	0.266045	0.285205	0.0692721	0.0503769	0.180193	0.212754	0.115368	0.11802	0.0781149	0.090245	0.145755	0.183466	0.139314	0.223917	0.073033	0.422829	0.33918	0.0701817	0.176277	0.238056	0.463226	0.112636	0.175523	0.119	0.0819317	0.1166	0.0962922	0.255608	0.269712
ELL-1-29	0.0268612	0.00881604	0.00301551	0.0231173	0.007768	0.00618433	0.00800994	0.0168014	0.0105776	0.0166984	0.0154881	0.0167342	0.0399121	0.0258899	0.0189622	0.0142477	-	0.265344	0.0841099	0.0727485	0.212372	0.259234	0.112031	0.103842	0.14728	0.162455	0.0649146	0.112406	0.0584856	0.0189863	0.124833	0.123267	0.0847459	0.115395	0.0797046	0.367305	0.346527	0.118352	0.0508073	0.155936	0.448455	0.101065	0.105934	0.0492328	0.0651807	0.0601579	0.0295034	0.169323	0.199473
FAL-1-23	0.0217442	0.0176988	0.0187811	0.0295832	0.0136939	0.0252664	0.0291051	0.0449731	0.0166544	0.0151991	0.0167956	0.0204304	0.0274173	0.0260208	0.0177054	0.0337052	0.0292743	-	0.193624	0.160652	0.21675	0.263964	0.318116	0.273113	0.182361	0.156388	0.24362	0.263858	0.17814	0.239585	0.189915	0.141673	0.187179	0.212052	0.299879	0.276705	0.314952	0.346557	0.193368	0.138111	0.376673	0.225793	0.22818	0.238216	0.21042	0.20545	0.201589	0.240034	0.262896
FRA-1-30	0.0142213	0.00710843	0.00710868	0.0151042	0.0068838	0.00872346	0.00547712	0.0308507	0.00489596	0.00768997	0.00599925	0.00751483	0.0253438	0.0133692	0.00878086	0.0192768	0.00848714	0.0189228	-	0.0355933	0.129327	0.234451	0.166443	0.152368	0.0996719	0.164362	0.127727	0.106861	0.0566978	0.048319	0.113905	0.0589175	0.0237529	0.0741209	0.13425	0.196686	0.223842	0.175305	0.0246436	0.0612319	0.329827	0.0875762	0.113624	0.0431149	0.0717921	0.0789003	0.0591156	0.126734	0.133076
FRE-1-16	0.00591808	0.00352198	0.00195891	0.0147451	0.00176549	0.00513068	0.00449121	0.0249918	0.00156402	0.00168971	-0.00133197	0.0039183	0.0167196	0.0044247	0.00471956	0.0120773	0.00678567	0.0144109	0.00290397	-	0.0499542	0.0916588	0.123795	0.0823866	0.0425392	0.0420556	0.0634868	0.0938237	0.017053	0.0393309	0.0371998	-0.00418658	0.00723093	0.0311458	0.0864509	0.15942	0.156215	0.134989	-0.00154507	0.0730226	0.21801	0.00676204	0.0383571	0.0575445	0.0160416	-0.0016985	0.012559	0.0615227	0.0405326
FRE-2-87	0.00345272	0.015307	0.0158968	0.0204492	0.0119069	0.0182096	0.0131423	0.0349807	0.00909304	0.00235725	0.00167902	0.00540961	0.0111656	0.00587246	0.00487713	0.0259242	0.02001	0.0194986	0.0106121	0.00369622	-	0.120383	0.291569	0.257549	0.110588	0.0937953	0.183058	0.166167	0.132258	0.22338	0.212791	0.0553911	0.0551524	0.13931	0.261497	0.0937808	0.145549	0.287035	0.06845	0.0587489	0.171574	0.155395	0.192988	0.2308	0.14259	0.194662	0.174947	0.059696	0.169972
FRE-3-25	0.00974902	0.0191992	0.019758	0.0262356	0.0188071	0.0201584	0.0198531	0.0415798	0.0146511	0.00719484	0.00778891	0.00914493	0.016241	0.0115565	0.0114259	0.0297116	0.0262132	0.0255481	0.0208822	0.00736695	0.00967729	-	0.284067	0.240262	0.160798	0.158745	0.253855	0.230316	0.116625	0.237895	0.213705	0.107705	0.167417	0.172935	0.282331	0.178485	0.188621	0.308953	0.167875	0.16281	0.271921	0.203096	0.213383	0.281336	0.181974	0.20584	0.200025	0.132084	0.22886
GLS-1-28	0.0309951	0.0118478	0.00682273	0.0335395	0.00731421	0.0176572	0.0109496	0.0325816	0.00992197	0.0208607	0.0235412	0.0212982	0.0417924	0.0292729	0.0212844	0.00801347	0.0127228	0.0355902	0.0170821	0.0117131	0.0279406	0.0290539	-	0.0701743	0.15337	0.234986	0.111294	0.144057	0.0900162	0.0672562	0.111423	0.155416	0.143693	0.187889	0.0672647	0.454569	0.332226	0.0458385	0.159399	0.262731	0.463004	0.149891	0.139481	0.0542677	0.0854231	0.0910703	0.0765155	0.245369	0.234751
GLS-3-22	0.0308111	0.0135743	0.00838475	0.027753	0.00712125	0.0101516	0.0119393	0.0276364	0.00948004	0.0208228	0.0180042	0.0208522	0.0378633	0.028307	0.019523	0.00571338	0.0115688	0.0298182	0.0152961	0.00760091	0.02405	0.0239498	0.00784864	-	0.144868	0.184394	0.0903197	0.106127	0.0386063	0.0567311	0.113699	0.156684	0.120141	0.153659	0.056873	0.401535	0.338445	0.0531102	0.138229	0.221995	0.455752	0.0879245	0.0671533	0.0780059	0.0597361	0.0698648	0.0593767	0.238789	0.230908
GRE-3-72	0.00825458	0.00998673	0.00799268	0.0234327	0.00717388	0.0138222	0.0107451	0.0309233	0.00424213	0.00704151	0.00647301	0.00829173	0.0136783	0.0129763	0.00852785	0.018457	0.0146394	0.0174112	0.00872544	0.00338462	0.00884032	0.0138951	0.0153875	0.0142205	-	0.0434961	0.149834	0.169955	0.0464713	0.113479	0.140691	0.0802465	0.0696183	0.10153	0.151135	0.177357	0.152053	0.204392	0.0868116	0.0923922	0.242506	0.114153	0.0887183	0.0579461	0.102641	0.0919011	0.105342	0.0976287	0.192471
GRE-4-49	0.00811099	0.0109079	0.0115313	0.0247038	0.0064715	0.0134798	0.0139422	0.0339255	0.00638794	0.00685884	0.00639076	0.00969926	0.0156424	0.0123598	0.008193	0.0217601	0.0160918	0.0148158	0.0143855	0.00332401	0.00743889	0.0136323	0.0236534	0.018079	0.00367968	-	0.135639	0.14915	0.0841587	0.152781	0.145645	0.0769751	0.0804697	0.128464	0.200597	0.16112	0.151891	0.270885	0.0913872	0.0715986	0.255152	0.153861	0.130731	0.137154	0.142672	0.105994	0.135529	0.0730933	0.188017
HAM-1-64	0.0238738	0.00677466	0.00863886	0.027405	0.00352759	0.00906381	0.00417364	0.0183005	0.00684003	0.0153436	0.0153989	0.0160845	0.0328912	0.0228403	0.0126017	0.0127347	0.00695377	0.0255543	0.0123088	0.00560453	0.0162948	0.0243572	0.012077	0.00959416	0.014154	0.0127283	-	0.107634	0.0756807	0.072924	0.0724195	0.0764244	0.0766591	0.106778	0.0701065	0.320533	0.270047	0.110263	0.0642906	0.15668	0.413367	0.104454	0.106261	0.0591004	0.0523417	0.0774057	0.0485302	0.173062	0.183866
HAM-2-28	0.022844	0.0128443	0.0116677	0.02336	0.0098647	0.0143406	0.00755212	0.0349556	0.0090264	0.0155115	0.0129957	0.0136621	0.0344752	0.0181656	0.0127365	0.0128198	0.0118981	0.02723	0.0100724	0.00812139	0.0144367	0.0215901	0.0154259	0.0110985	0.015754	0.013723	0.0108481	-	0.089095	0.074192	0.112839	0.107131	0.0821654	0.147134	0.062512	0.319988	0.299032	0.11594	0.0989777	0.123024	0.390127	0.0752048	0.160396	0.129474	0.0569112	0.0562768	0.0605643	0.164861	0.150828
HAM-3-22	0.0156248	0.00347723	0.000990464	0.0162292	0.00283384	0.00665137	0.00391635	0.0212143	0.00325396	0.00624474	0.00427125	0.00773848	0.0226459	0.0148282	0.006568	0.0080227	0.00583874	0.0172326	0.00501278	0.00137464	0.0107409	0.0101799	0.00909275	0.0038004	0.00401023	0.00724305	0.00719435	0.00830911	-	0.0432461	0.0922063	0.038707	0.0539717	0.0683721	0.0876368	0.247848	0.198427	0.123708	0.0367058	0.0656818	0.335611	0.0572219	0.0510136	0.0424747	0.0414083	0.0415885	0.0166894	0.142185	0.134296
HAM-4-17	0.025223	0.00590621	0.00349005	0.0236402	0.00433347	0.00465771	0.00664007	0.0262873	0.00632282	0.0164549	0.0158376	0.0163426	0.0406571	0.0255991	0.0169852	0.0100022	0.00203739	0.0252881	0.00464976	0.00348529	0.0200725	0.0229346	0.0073125	0.00604474	0.0107482	0.0144477	0.00750641	0.00750089	0.00412368	-	0.0692933	0.0915944	0.0660356	0.0881693	0.0673926	0.361378	0.338766	0.109413	0.0848551	0.143397	0.452587	0.0786092	0.0374157	0.00830748	0.0298389	0.000237203	0.00695004	0.202926	0.174715
HAM-6-16	0.0205722	0.000814155	0.00865824	0.0210125	0.00158841	0.00905115	0.00529769	0.0305335	0.00616736	0.0161964	0.0179607	0.0126604	0.0372056	0.0209041	0.015814	0.0158405	0.0131967	0.0193964	0.0107097	0.00319067	0.0184952	0.0199376	0.0118598	0.0118679	0.0129638	0.0133524	0.00725288	0.0111329	0.00857426	0.00698236	-	0.0777223	0.0656082	0.113759	0.0856649	0.372741	0.308565	0.123056	0.084972	0.162415	0.454421	0.0950692	0.123981	0.112915	0.0541665	0.0873648	0.0671107	0.210526	0.148028
JEF-2-31	0.00718335	0.00532807	0.00405098	0.0182754	0.00303636	0.0078621	0.0053014	0.0284667	0.00274331	0.00275148	0.0024179	0.00459394	0.0152102	0.00927586	-0.000297088	0.0183203	0.0119047	0.0131039	0.00498665	-0.000321056	0.00426447	0.00898138	0.0151927	0.0149894	0.00664283	0.00633053	0.00697378	0.00959349	0.00323767	0.0084196	0.00691797	-	0.0231015	0.0155942	0.165622	0.162177	0.162458	0.190466	-0.00921199	0.0176207	0.257537	0.0900696	0.0785324	0.108417	0.0395199	0.0605568	0.052569	0.0887309	0.107354
JEF-3-37	0.00746405	0.00693999	0.00594529	0.0199098	0.00438783	0.00749923	0.00196832	0.0259932	0.00297822	0.00458694	0.0016468	0.00467006	0.0188821	0.00944331	0.00498953	0.0138992	0.00818389	0.0174538	0.00201292	0.000557777	0.0042661	0.0140923	0.0140814	0.0114961	0.00578305	0.00664898	0.00702241	0.00737067	0.00453972	0.0060794	0.005857	0.00185195	-	0.0796297	0.137677	0.165664	0.163951	0.136996	0.0308095	0.0564099	0.273067	0.083477	0.0822531	0.0678981	0.0419267	0.0672364	0.0745667	0.0819227	0.146738
JEF-4-30	0.0134409	0.00814147	0.0087472	0.0208812	0.006223	0.00767563	0.00631374	0.0257022	0.00461182	0.00744533	0.00850955	0.00756788	0.0211244	0.0139877	0.00835072	0.022719	0.0112715	0.0199952	0.00636713	0.00243098	0.0109553	0.0147032	0.0186494	0.0148771	0.00853641	0.0107588	0.00989462	0.013396	0.00581219	0.00820532	0.0102918	0.00126146	0.00650409	-	0.154219	0.216597	0.206517	0.23013	0.0274627	0.102279	0.346188	0.118453	0.0769866	0.0956393	0.0822865	0.0692083	0.0600906	0.0931011	0.130711
JON-1-29	0.0303848	0.00895647	0.00964917	0.0284497	0.00531494	0.0120239	0.00462626	0.0280533	0.0113189	0.022831	0.0227179	0.0193249	0.0426211	0.0272957	0.021746	0.00855987	0.0091363	0.0339499	0.0139345	0.00828433	0.0253864	0.0293097	0.00775617	0.0064354	0.0153859	0.020426	0.00767672	0.00672875	0.00898118	0.0074275	0.0092209	0.0164561	0.0136898	0.0154879	-	0.412608	0.351773	0.0437574	0.112185	0.236586	0.456343	0.0750738	0.107335	0.0780616	0.0805058	0.0620363	0.0393049	0.199429	0.215464
LOV-1-26	0.00379522	0.0308636	0.0283238	0.0286664	0.0251912	0.0283806	0.0233921	0.0447132	0.0146438	0.00785508	0.00552504	0.00932915	0.00438102	0.00466516	0.0100068	0.0406532	0.0340961	0.024259	0.0156834	0.0114343	0.00670019	0.0139184	0.0429652	0.0368739	0.0137647	0.0124023	0.027995	0.0272764	0.0196225	0.0318583	0.0317938	0.0121389	0.0124655	0.0165321	0.0394985	-	0.0720429	0.463052	0.172841	0.165949	0.090345	0.302812	0.307506	0.32909	0.290457	0.30457	0.328309	0.101761	0.28443
LOV-2-25	0.00303363	0.0222914	0.02291	0.0307876	0.0194468	0.0279744	0.0191085	0.039663	0.0124458	0.00732657	0.0105559	0.0111545	0.0111001	0.0100151	0.0128416	0.0326228	0.0323849	0.0279585	0.0180652	0.0113316	0.0105514	0.0148706	0.031309	0.0311744	0.0118964	0.0118026	0.023696	0.0256852	0.0158058	0.0300795	0.0264265	0.0122879	0.0124638	0.0159143	0.0337626	0.0049949	-	0.37014	0.209759	0.194709	0.141155	0.294027	0.284948	0.232186	0.271733	0.271378	0.299018	0.0909135	0.316774
MAC-1-21	0.0345981	0.0167499	0.0111867	0.0332305	0.0121397	0.0193268	0.00878021	0.029612	0.0166041	0.0287803	0.0246438	0.0228206	0.046347	0.0334179	0.0276697	0.00860379	0.0142742	0.0414378	0.0192332	0.0137259	0.0295161	0.0339044	0.00551901	0.0062934	0.0220364	0.0292832	0.0127231	0.0131842	0.0133956	0.0127127	0.0139724	0.0200084	0.0143586	0.0245551	0.00533131	0.047191	0.0376672	-	0.163571	0.258649	0.481573	0.112999	0.146916	0.121803	0.0603025	0.101518	0.0929012	0.268555	0.278566
MNT-1-19	0.0101718	0.00542567	0.00605635	0.0165789	0.00343937	0.00615913	-0.000136499	0.0258414	0.00281104	0.00537543	0.0033894	0.00427051	0.0193514	0.0106387	0.00498285	0.0178795	0.004953	0.0182796	0.00211639	-0.000120738	0.00537279	0.0143236	0.0158464	0.0134219	0.00731829	0.00765958	0.00595897	0.00901002	0.00312432	0.00792828	0.00769925	-0.000746516	0.00251601	0.00226365	0.011269	0.0131957	0.0162267	0.0174105	-	0.0273197	0.285014	0.0652791	0.104032	0.0917901	0.0226208	0.0805644	0.0425755	0.0441077	0.10258
NEW-1-28	0.0112774	0.0111248	0.0100129	0.0156778	0.00750342	0.0127523	0.0101844	0.0354229	0.00685457	0.00446176	0.00303653	0.00577681	0.0157087	0.0112059	0.00119571	0.0242924	0.0153575	0.0129909	0.00527912	0.00575036	0.00461428	0.0138976	0.0263867	0.0217327	0.00779948	0.00599674	0.0146515	0.011228	0.00560922	0.0134748	0.0148265	0.00143266	0.00462129	0.00849145	0.024061	0.0126844	0.0150694	0.0277976	0.00226289	-	0.265887	0.134079	0.146246	0.150566	0.0917835	0.102561	0.108597	0.11414	0.119713
OGU-1-28	0.00310806	0.0374891	0.0331045	0.0335556	0.0325234	0.0407688	0.0340206	0.0575969	0.0233933	0.0116458	0.0126843	0.0160114	0.00669893	0.00875997	0.0187465	0.0452452	0.042461	0.0337458	0.0269592	0.015965	0.0125183	0.0216708	0.0443312	0.0425917	0.0191879	0.0200707	0.0368705	0.0339051	0.027142	0.0407489	0.0395633	0.0197062	0.0210236	0.0270844	0.0443937	0.00630159	0.00999199	0.0497278	0.0222733	0.020781	-	0.395807	0.380689	0.412228	0.377437	0.378098	0.408536	0.189085	0.314206
ORO-1-30	0.0187739	0.0104662	0.0073827	0.0206811	0.00578422	0.0126301	0.00635217	0.031073	0.00857669	0.01307	0.0120154	0.015079	0.0285893	0.0176003	0.0123129	0.0118799	0.0103753	0.022504	0.00797715	0.000560715	0.0130269	0.0183686	0.0155966	0.00890887	0.0101869	0.0137002	0.0102084	0.00718652	0.00515002	0.00771157	0.00907409	0.00778637	0.00724231	0.010403	0.00786244	0.0248521	0.0243495	0.0124923	0.00572955	0.0118469	0.0331892	-	0.102204	0.108274	0.0587018	0.0804995	0.0531968	0.186666	0.14982
ORO-4-39	0.0212657	0.012186	0.00641077	0.0259153	0.00569928	0.00872416	0.0100932	0.0317271	0.00767991	0.0132933	0.0119123	0.0136232	0.0281492	0.0224203	0.0128703	0.0193107	0.0112818	0.0236368	0.0108072	0.00333742	0.0169716	0.0201492	0.0150289	0.00704268	0.00823353	0.0121145	0.0107878	0.0160714	0.00478118	0.0037963	0.0123421	0.00707914	0.00744623	0.0070279	0.0116848	0.0264611	0.0246994	0.0168645	0.00956005	0.0134962	0.0334013	0.00987219	-	0.0792441	0.0748831	0.0341343	0.0597136	0.17355	0.215872
ORO-7-12	0.0240387	0.00542622	0.00219145	0.0253489	0.00482038	0.00448708	0.00575508	0.0218404	0.00314308	0.0139185	0.0149187	0.0159067	0.0313727	0.0236804	0.014846	0.0133051	0.00532988	0.0252832	0.00416995	0.00513377	0.0208704	0.0273934	0.00592475	0.0083772	0.00548996	0.0130235	0.00610856	0.0132374	0.00407241	0.000859764	0.0114934	0.0100374	0.006287	0.00895709	0.00866142	0.0290965	0.0205398	0.014252	0.00863006	0.0142375	0.0371944	0.0107125	0.00811972	-	0.0609239	0.0290926	0.0623895	0.191528	0.186149
ORO-8-25	0.0197019	0.00900235	0.0034494	0.018738	0.00365809	0.00461971	0.00370925	0.0293668	0.00447049	0.0116027	0.010678	0.0102636	0.0278567	0.0169631	0.00879797	0.00879208	0.00680801	0.0214093	0.00668489	0.00136617	0.0122483	0.0168283	0.00901492	0.00616477	0.00937081	0.0130009	0.00520166	0.00555212	0.0038104	0.00297769	0.00526719	0.00348579	0.00371372	0.00738075	0.00861083	0.024459	0.023063	0.00675934	0.00202651	0.00827758	0.0324506	0.00555166	0.00737564	0.00613248	-	0.0362085	0.0232709	0.140462	0.132326
OT-2-6	0.021138	0.00774508	0.00175385	0.0217253	0.00210097	0.00553919	0.00605324	0.023735	0.00464386	0.0130411	0.0107409	0.0117139	0.0287774	0.0190765	0.0102236	0.0126369	0.0063201	0.0210348	0.00740506	-0.000145603	0.0169321	0.0192222	0.00967736	0.00726421	0.00844445	0.00969886	0.00776341	0.0055278	0.00385513	2.38e-05	0.00858262	0.00539247	0.00601477	0.00624767	0.0066633	0.0258967	0.0232257	0.0114992	0.00731046	0.00932884	0.0327835	0.0076835	0.00337133	0.00293856	0.00351907	-	-0.0101448	0.133264	0.159277
OT-5-14	0.023585	0.00308258	0.00331328	0.0189796	0.00220094	0.00505482	0.00199996	0.0224652	0.00474603	0.0107786	0.0101949	0.0122561	0.0312993	0.0197158	0.012047	0.010375	0.00307791	0.0205463	0.00551288	0.00107237	0.0151127	0.0185807	0.00808771	0.00614309	0.00964608	0.012376	0.00483352	0.00592623	0.00153642	0.000693763	0.00655162	0.00465504	0.00664247	0.00539411	0.00419605	0.0278174	0.0255128	0.0104772	0.00383161	0.00983599	0.0353232	0.00504192	0.00588808	0.00629733	0.00224921	-0.000984104	-	0.135295	0.124223
PHI-1-25	0.00467377	0.0141033	0.016654	0.0216961	0.0110934	0.0161636	0.0108961	0.0293943	0.00632487	0.00360133	0.00504302	0.00469034	0.0145825	0.00748101	0.00962219	0.024866	0.0158766	0.0216114	0.010376	0.0045405	0.00440514	0.0106042	0.0233921	0.0222378	0.0077788	0.00577419	0.0153713	0.0142995	0.0115316	0.0181781	0.0182666	0.00683119	0.00633392	0.00727736	0.0192326	0.00724955	0.00654296	0.0275576	0.00344716	0.00898239	0.0137681	0.0156608	0.0152148	0.0172372	0.0120438	0.0115126	0.0116292	-	0.217494
PIT-1-48	0.0194793	0.0124249	0.0120407	0.0180894	0.0109508	0.0153826	0.0117538	0.0373155	0.00927091	0.00791412	0.010177	0.0117405	0.02363	0.0117605	0.0124563	0.0256319	0.0182896	0.0231041	0.0106044	0.0029003	0.0122759	0.0180005	0.0218045	0.0209473	0.0150244	0.0145709	0.015927	0.0127233	0.0105856	0.0152088	0.0124368	0.00804217	0.0110795	0.00995914	0.0203044	0.0199022	0.022471	0.0279369	0.00782713	0.00916148	0.0223918	0.0121941	0.0185004	0.0163114	0.01104	0.0134294	0.0103871	0.0157089	-
POW-1-31	0.00352784	0.0143686	0.00930959	0.0208481	0.00733671	0.0167862	0.0105269	0.0318687	0.0075147	0.00526224	0.00409887	0.0061389	0.0113304	0.00671242	0.00442054	0.0231621	0.0165365	0.0165151	0.00769043	0.00320989	0.00387368	0.0142432	0.0216143	0.0212038	0.0047453	0.00834341	0.0151327	0.015583	0.0093421	0.0147851	0.0155241	0.0034925	0.0044547	0.00811228	0.0192109	0.00740391	0.0097611	0.0275718	0.00713161	0.00676451	0.013492	0.0107132	0.0130271	0.0141977	0.0123411	0.0114662	0.0148903	0.00710174	0.0121266
SBR-1-38	0.023715	0.0155586	0.0120704	0.0230475	0.0104771	0.00762493	0.0121695	0.035239	0.0123999	0.0128015	0.0114166	0.0119777	0.0291565	0.0208505	0.0118223	0.0278707	0.0119158	0.0201959	0.00829114	0.00735175	0.0133106	0.0241201	0.0219962	0.0208778	0.0156194	0.0145277	0.0126175	0.0138808	0.0119012	0.0142556	0.0124613	0.00673496	0.00936147	0.0093643	0.0192233	0.0260803	0.0303075	0.0242191	0.00342651	0.00631118	0.0360352	0.0163718	0.0162024	0.0146754	0.00789531	0.0125691	0.00861605	0.0156609	0.0154897
SCA-1-33	0.0093777	0.0275527	0.0235136	0.0347181	0.0186709	0.0321333	0.024872	0.0472548	0.016344	0.0112154	0.00964888	0.0110575	0.0117673	0.00987465	0.0118619	0.0304512	0.0343529	0.027148	0.0228263	0.0130851	0.010622	0.0163512	0.0316083	0.0328974	0.0137774	0.0145269	0.0270024	0.0258893	0.0167266	0.0327976	0.0274152	0.0142304	0.0163628	0.0229654	0.0314192	0.0102751	0.0147166	0.0355688	0.0176836	0.0153634	0.0101702	0.0273534	0.0253193	0.0284192	0.024044	0.0240468	0.0258443	0.0127278	0.0222195
SCA-2-34	0.00751899	0.029659	0.0305269	0.0261035	0.0257508	0.0327888	0.0237332	0.0459783	0.0184231	0.012089	0.0126	0.0112772	0.0105669	0.00908961	0.0159956	0.0348113	0.0339478	0.030956	0.0216359	0.0149411	0.0129498	0.0175733	0.0397053	0.0353889	0.0189427	0.0159066	0.0305122	0.0204607	0.023253	0.0355138	0.0327424	0.0176366	0.0158596	0.0220397	0.0331036	0.00784303	0.0112196	0.0395235	0.017634	0.0174761	0.0129595	0.0257438	0.0316656	0.0323958	0.025052	0.0259111	0.027751	0.00772749	0.0252003
SEA-1-29	0.0183625	0.00773049	0.004523	0.0169453	0.000996502	0.00874895	0.00605125	0.0298621	0.0070629	0.0118258	0.0109203	0.010942	0.0275312	0.0188867	0.00917221	0.0103949	0.00940054	0.016573	0.00526738	0.00528329	0.0132574	0.0182977	0.0120198	0.00762996	0.00959837	0.0118608	0.00833043	0.00492986	0.00415965	0.00408349	0.0111792	0.00432415	0.00627178	0.00688383	0.00892565	0.0244418	0.0221246	0.0114312	0.00555144	0.00721521	0.0322235	0.00537828	0.00949665	0.00774704	0.00274831	0.00296828	0.00194657	0.0135533	0.0136547
SEB-1-31	0.00509762	0.0262611	0.0258272	0.0251612	0.0249373	0.0256608	0.0198407	0.0436015	0.0166711	0.00668209	0.00393862	0.00907845	0.00498508	0.00638954	0.011075	0.037196	0.029825	0.0263631	0.014484	0.00951992	0.00651123	0.0121336	0.0418808	0.0351911	0.015271	0.0143396	0.0264286	0.0228046	0.0163996	0.0305378	0.0308888	0.0107932	0.0120204	0.0169995	0.0355408	-0.000791204	0.0104455	0.0423053	0.0104744	0.00839155	0.00802927	0.0220045	0.0253425	0.030487	0.0211114	0.0247979	0.0232642	0.0081849	0.0185218
SHA-1-29	0.0149466	0.0425619	0.0389702	0.0308044	0.0390496	0.0483061	0.0368458	0.0596696	0.0295332	0.023121	0.0236993	0.0181214	0.0179491	0.012563	0.0264608	0.0465032	0.0484633	0.0447393	0.0346513	0.0267311	0.0214415	0.0276863	0.0499425	0.0454755	0.028599	0.0268857	0.0419694	0.0374739	0.0327682	0.0467627	0.0375751	0.0265918	0.0272437	0.0342214	0.0483457	0.017229	0.0211813	0.0513816	0.0307502	0.029317	0.0181798	0.0363447	0.041487	0.0459668	0.0366168	0.040839	0.0414102	0.0234464	0.0312343
SID-1-30	0.00954088	0.0120992	0.00996615	0.0194062	0.00918782	0.0181257	0.0123489	0.0350361	0.00789422	0.00541179	0.00594999	0.00854382	0.0166656	0.0113997	0.00633614	0.022135	0.0160304	0.0170913	0.00787682	0.00610136	0.00765983	0.0138139	0.0184019	0.0194409	0.00786445	0.0113178	0.0138193	0.0112948	0.0109982	0.0167202	0.0169987	0.00431921	0.00614217	0.0106197	0.0172415	0.0144907	0.0138151	0.0209947	0.00514572	0.00932096	0.0195957	0.0114031	0.013892	0.0136667	0.0093274	0.0147509	0.0124339	0.00968075	0.010475
SKO-1-31	0.0139125	0.0127477	0.0106845	0.014118	0.0098265	0.0117594	0.00749537	0.0291378	0.00613774	0.00756712	0.00832301	0.00527499	0.0221957	0.0101447	0.00671958	0.0234403	0.0112524	0.0238023	0.00408801	0.00298897	0.00940154	0.0165825	0.020097	0.0180926	0.0124511	0.0128421	0.0126868	0.0136168	0.00761739	0.0124729	0.0120012	0.00506802	0.0074919	0.0052527	0.016503	0.0161926	0.0153221	0.0231981	0.0023254	0.00572678	0.0249731	0.0132189	0.0139119	0.0143541	0.00952279	0.00969169	0.00698852	0.00721987	0.010475
SKO-2-30	0.0122044	0.00827271	0.00432854	0.0200802	0.00505091	0.00886554	0.0037787	0.0242222	0.00329188	0.00585597	0.00417828	0.00562889	0.0201607	0.0113347	0.00543036	0.0169891	0.00804375	0.0170815	0.00411652	-0.000615035	0.00927862	0.0139102	0.0131446	0.0127586	0.00705851	0.00800345	0.00928053	0.0100382	0.00164773	0.00760413	0.00848623	0.00299204	0.0030975	0.00425242	0.0132554	0.0145105	0.0132531	0.0170733	-0.000346819	0.00602253	0.0216528	0.00799268	0.00843047	0.00539216	0.00732632	0.00272098	0.00364788	0.00880777	0.0106189
STA-1-43	0.0072242	0.0101697	0.00885915	0.0149283	0.00548725	0.0122868	0.00940617	0.0316421	0.0031033	0.00412027	0.00581282	0.00399338	0.0161333	0.00877232	0.00319486	0.0229891	0.0132007	0.014511	0.00665923	0.00160199	0.00542365	0.0126009	0.020293	0.0210598	0.00553696	0.00656052	0.011544	0.0132774	0.00701226	0.0119025	0.00976623	0.00157265	0.00444072	0.00533755	0.0173613	0.0102273	0.0140313	0.0237525	0.00191702	0.00383866	0.0184207	0.0096452	0.00921243	0.0128503	0.00636329	0.00809216	0.00798186	0.00350519	0.0112283
STA-2-23	0.00373328	0.0242645	0.0172281	0.0229772	0.0167908	0.0194743	0.0154279	0.0377434	0.0105502	0.00535767	0.00241759	0.00600814	0.00695981	0.00589803	0.00305765	0.0312975	0.02134	0.0205352	0.0122357	0.00724349	0.00315963	0.00893704	0.0337933	0.0285169	0.0116407	0.00885447	0.0207558	0.0181259	0.0134896	0.0233376	0.026098	0.00544944	0.00746394	0.0112951	0.0316999	0.00271472	0.00964599	0.0355742	0.00445192	0.00240365	0.011757	0.0152682	0.0180702	0.023053	0.0150985	0.0157161	0.0185285	0.00527613	0.0146721
SUL-1-24	0.0246676	0.00458198	0.00296847	0.0263244	0.00144182	0.00652601	0.0022987	0.0223865	0.00818978	0.0133913	0.0137012	0.0136318	0.0334828	0.0210519	0.0118732	0.00737385	0.0042394	0.0238543	0.0118559	0.00152692	0.0162672	0.0183433	0.00840046	0.00656564	0.0115821	0.0130453	0.00429307	0.00900138	0.00234684	0.00433497	0.00701172	0.00611675	0.00718129	0.0104261	0.00467548	0.0292528	0.0246136	0.0074036	0.00795201	0.0128729	0.0396058	0.00457392	0.00853767	0.00437977	0.00202909	0.00460014	0.00182621	0.0175578	0.01316
TAT-1-20	0.0194658	0.0425849	0.0433954	0.0472787	0.0397135	0.0471933	0.0407195	0.0607269	0.0301727	0.0239423	0.0255988	0.0281347	0.020429	0.0209288	0.0296168	0.0525373	0.0514079	0.0472887	0.0381418	0.0272864	0.019281	0.0336431	0.0494013	0.0478801	0.0262748	0.0289923	0.045203	0.0426434	0.0348192	0.0446921	0.0438149	0.0296017	0.031598	0.0337105	0.0500956	0.0179957	0.0230229	0.0572108	0.0315281	0.0330278	0.0183654	0.0377514	0.04244	0.0416983	0.0406328	0.0408976	0.0446021	0.0249259	0.0336761
TOP-1-30	0.010086	0.0143514	0.0117738	0.0242869	0.0097396	0.0196558	0.0184254	0.038329	0.00944595	0.00808795	0.00780284	0.0113451	0.0156354	0.0113549	0.00583908	0.0230393	0.0166104	0.0175907	0.0115262	0.000789675	0.00634822	0.0158287	0.0217683	0.0203964	0.00858839	0.00911561	0.0155557	0.0198166	0.00623256	0.0182478	0.0146492	0.00572684	0.00621175	0.0151968	0.024018	0.0156303	0.0198186	0.0267123	0.00874169	0.00739656	0.0197619	0.00964633	0.0136739	0.0173116	0.0123391	0.0155611	0.0149016	0.0171254	0.0138563
TRE-1-14	0.0377381	0.0173309	0.0173213	0.0394115	0.0169847	0.0222907	0.0210186	0.0394332	0.0248704	0.023704	0.0235891	0.0311435	0.0482748	0.0385803	0.0318166	0.013154	0.0170779	0.0343188	0.0165481	0.0176814	0.0306474	0.0381	0.0262065	0.0188366	0.0266383	0.0261691	0.0216956	0.0202758	0.0162115	0.0175411	0.0229854	0.0261984	0.0176923	0.0282055	0.0247897	0.044994	0.0421708	0.0282294	0.0237404	0.0288633	0.0490674	0.0185305	0.028516	0.0157672	0.0189663	0.0201789	0.016347	0.0374529	0.0286633
WAL-1-45	0.00662648	0.00780108	0.00472633	0.0170511	0.00535503	0.00857429	0.00929318	0.0248222	0.00236996	0.00160579	0.00251523	0.00411776	0.0119235	0.00691347	0.00180959	0.0174499	0.011148	0.0124054	0.00535882	-0.00212391	0.00342679	0.00818545	0.0155763	0.0150557	0.00486653	0.00546633	0.00920213	0.012392	0.00403426	0.0100172	0.0105641	-0.000760712	0.00204243	0.00395506	0.0172982	0.0085234	0.00947423	0.0215963	0.00170532	0.00341253	0.0164912	0.00836439	0.0104547	0.00842329	0.00607856	0.00719037	0.00795159	0.00464731	0.00797017
WAY-1-77	0.0107534	0.008623	0.00869908	0.0197478	0.00545535	0.00851876	0.00698042	0.0323515	0.00422278	0.00406447	0.00310054	0.00744136	0.0168371	0.00867592	0.00560765	0.0181539	0.0127706	0.0170947	0.00505641	-0.00138497	0.00471255	0.0111345	0.0170984	0.0149752	0.00648421	0.0071347	0.0111771	0.0103078	0.00357017	0.0115885	0.0115805	0.00237621	0.00463827	0.00617785	0.0146498	0.0141547	0.0163044	0.0192672	0.00128348	0.00360247	0.0204512	0.00698762	0.0118124	0.0100542	0.00437591	0.00961886	0.00679085	0.00763946	0.00656661
WB-1-28	0.00379138	0.0234745	0.0229904	0.0246042	0.0217617	0.0308469	0.0217244	0.0464762	0.0150942	0.00417434	0.00796852	0.0105755	0.00688172	0.00800986	0.0119406	0.0310927	0.0338145	0.0228387	0.0172371	0.0142319	0.00754017	0.0121344	0.0350307	0.0333774	0.013706	0.0157113	0.0278695	0.0221956	0.0199301	0.0323493	0.0302885	0.0108074	0.0126838	0.0201172	0.0331453	0.00804537	0.00794917	0.0372392	0.0149059	0.0116284	0.00775642	0.0211618	0.0273585	0.0275398	0.0226029	0.0283523	0.025883	0.0103698	0.0166679
WEL-1-44	0.00479366	0.0381439	0.03595	0.0349291	0.0331263	0.0385239	0.0318257	0.054428	0.022449	0.012936	0.0154422	0.0157213	0.00824711	0.0110087	0.0189384	0.0405767	0.0420185	0.0312432	0.0293274	0.0193892	0.0120033	0.0175984	0.0446045	0.0400227	0.0207079	0.0195776	0.0362146	0.0331697	0.0285496	0.0419563	0.04014	0.0193698	0.0201419	0.0277821	0.0445656	0.00582198	0.00765062	0.0468949	0.0219776	0.0206976	0.00499326	0.0332362	0.0352269	0.03707	0.0295047	0.0343539	0.0342474	0.0101716	0.0298999
WEL-2-32	0.00741246	0.0309792	0.02673	0.0276365	0.0261533	0.0341031	0.027869	0.0482865	0.0183908	0.00948681	0.0105388	0.013948	0.00485629	0.00922775	0.0154642	0.038035	0.0384535	0.0283956	0.0226809	0.0115885	0.0116115	0.0174701	0.0367689	0.0331391	0.0145162	0.0180125	0.033202	0.0305406	0.0218428	0.0334481	0.0340151	0.0155739	0.0179294	0.0199773	0.0392066	0.00674842	0.0121766	0.0420828	0.02127	0.017833	0.00523998	0.023755	0.0257395	0.0273067	0.0279361	0.026232	0.0297601	0.0171206	0.015913
WEL-4-22	0.00930402	0.0481306	0.0454727	0.0435711	0.0438041	0.0521241	0.0412873	0.0684502	0.0356855	0.0167533	0.0172414	0.0221739	0.0110911	0.0149021	0.0241147	0.0532777	0.0533259	0.0427566	0.0375532	0.0255525	0.0166304	0.0187178	0.0554295	0.0532351	0.0295629	0.0293608	0.046058	0.0409724	0.0342858	0.0559742	0.0533605	0.0266341	0.0298872	0.0376686	0.0551052	0.00885485	0.0164711	0.0611456	0.0289728	0.0289352	0.00756816	0.0400825	0.0457454	0.0520167	0.0415012	0.0465596	0.0464841	0.0198936	0.0346394
WEY-1-17	0.00500878	0.00953547	0.0105778	0.0185991	0.00837072	0.0112978	0.00887732	0.0225997	0.00490638	0.00218856	0.00213005	0.00365253	0.0136074	0.0105482	0.00765882	0.023536	0.0139556	0.0177027	0.00855218	0.00247789	0.00526218	0.0104458	0.0267393	0.022327	0.00443495	0.00169405	0.0123988	0.0162582	0.0068631	0.0143145	0.0114098	0.00403059	0.00184655	0.0076278	0.0241068	0.00789684	0.00877169	0.0265859	0.00298938	0.00277951	0.0190075	0.0135892	0.0116474	0.0107167	0.0102076	0.00822081	0.0112751	0.00275561	0.0149377
WEY-2-28	0.00460056	0.010639	0.00756128	0.0175644	0.00629329	0.0114722	0.00683008	0.0242608	0.00353927	0.00308155	0.000190101	0.00364192	0.0117135	0.00702804	0.00704095	0.0136275	0.0124565	0.0145335	0.00770556	-0.000797614	0.00475655	0.00898163	0.017421	0.0110418	0.00420338	0.00332731	0.0099846	0.00892664	0.00234752	0.0099574	0.0121366	0.00266662	0.0017372	0.00575188	0.0134767	0.00857326	0.0088436	0.0163725	0.00439898	0.00347326	0.0162772	0.00838686	0.00629695	0.0108502	0.00575201	0.00485842	0.00522001	0.00189787	0.0114432
WEY-3-30	0.00829975	0.00809431	0.00551725	0.016418	0.00522932	0.00860744	0.0047461	0.0250104	0.00341818	0.00371039	0.00249384	0.00441625	0.0140011	0.0103192	0.00497	0.0177605	0.00892772	0.0157711	0.00284634	0.00153179	0.00486829	0.0142827	0.0152097	0.0127043	0.000865231	0.00438699	0.0093274	0.0103838	0.00148036	0.00949073	0.0104567	0.0016905	0.00169777	0.00477261	0.0142754	0.0113135	0.0104099	0.0182003	0.000347429	0.00124982	0.0182179	0.00791695	0.0082862	0.00422245	0.00640398	0.00578484	0.0065739	0.0054005	0.00981334
WG-1-39	0.00644218	0.0119073	0.00925203	0.0183112	0.00900247	0.0126431	0.0118813	0.0306397	0.0049238	-0.000414699	0.00072063	0.00461736	0.00828128	0.00479029	0.00411266	0.0235687	0.0170338	0.0144963	0.00652957	0.00150601	0.00334324	0.00976513	0.0213115	0.0198573	0.00635909	0.00688964	0.0144336	0.0143381	0.00580199	0.0148224	0.0173906	0.00190113	0.00432543	0.007212	0.0219453	0.00626343	0.00716293	0.027993	0.00432883	0.00493697	0.0114645	0.0122815	0.0100007	0.0115715	0.00950315	0.00861719	0.0099557	0.00399087	0.0086327
WHI-1-32	0.032054	0.00959585	0.0101425	0.0309962	0.00564852	0.0149786	0.00744477	0.0292114	0.0124293	0.0217645	0.0207138	0.0209603	0.0465614	0.0284231	0.0202756	0.00407089	0.00904577	0.0302109	0.0142427	0.00764944	0.0225136	0.030578	0.0105626	0.00951852	0.0165572	0.0200101	0.00871151	0.00927566	0.0068994	0.00665932	0.00851903	0.0167832	0.0103677	0.0199892	0.00427211	0.0414614	0.0355372	0.00843796	0.0141538	0.0192441	0.0477458	0.00584031	0.0144491	0.009254	0.00633794	0.00880983	0.00632387	0.0251284	0.0190262
WIL-1-30	0.00114589	0.0178698	0.0126909	0.0254712	0.0131307	0.0151804	0.00977419	0.0358405	0.00843225	0.00409962	0.00250246	0.00490588	0.00967281	0.00328913	0.0071148	0.0238077	0.0183969	0.0207377	0.0103573	0.00177234	0.000681736	0.00895535	0.0248555	0.0192607	0.00720002	0.0049553	0.0150543	0.0129715	0.00999036	0.0166113	0.0176572	0.00559589	0.00287793	0.0101952	0.0222473	0.00401231	0.00533561	0.0251314	0.00394756	0.0059993	0.00940048	0.0144203	0.0136415	0.0165602	0.00905393	0.0141864	0.0135419	0.00247362	0.0130147
WIS-1-30	0.00758514	0.0119935	0.0129327	0.0170012	0.00944943	0.0150427	0.01135	0.0372491	0.00771359	0.00307148	0.00252783	0.00523512	0.0119243	0.00476396	0.00506107	0.0241614	0.0174054	0.0197242	0.00852948	0.0024116	0.00366934	0.0120986	0.0259448	0.023172	0.00782316	0.00822956	0.0156666	0.0146508	0.00815578	0.0167606	0.0164958	0.00290481	0.00613865	0.00475296	0.0220259	0.00929495	0.0143844	0.0300757	0.00529468	0.00216578	0.0144954	0.0119117	0.0130564	0.0164835	0.0119168	0.0128943	0.0126032	0.0084683	0.00775075
WM-1-16	0.00911066	0.0271258	0.0272567	0.030092	0.0239464	0.0273948	0.0214844	0.039378	0.0135815	0.0116874	0.00948315	0.0127504	0.00842737	0.0132007	0.0135238	0.0429732	0.0332204	0.0246455	0.0195029	0.0131222	0.0113836	0.0210739	0.0433547	0.0385984	0.0114089	0.00972036	0.0282504	0.0318429	0.0192769	0.0304588	0.0338272	0.0117876	0.0167944	0.0140159	0.0394599	0.00505623	0.00973959	0.0473441	0.00939759	0.00678824	0.0168552	0.0285459	0.0239956	0.02605	0.0276742	0.0220371	0.0272775	0.0049698	0.0225821
WM-2-13	0.00985233	0.0186793	0.0181778	0.0297233	0.0125342	0.0213991	0.0142723	0.0364769	0.00479474	0.00999341	0.00778058	0.0102317	0.0166836	0.0101045	0.00861883	0.0276752	0.024561	0.022377	0.0133883	0.00574353	0.00949497	0.0152722	0.0273654	0.0241694	0.00851359	0.00303732	0.0169746	0.0171347	0.0119566	0.0194013	0.0181383	0.00954891	0.00914151	0.0101271	0.0269326	0.00762272	0.011022	0.0356864	0.00870328	0.0112278	0.0211085	0.0172952	0.0190992	0.0179832	0.0196888	0.0149374	0.0169739	0.00503092	0.0144989
WM-4-37	0.00485082	0.0174248	0.0147015	0.0225183	0.0143664	0.0148631	0.010962	0.0284844	0.00649955	0.00464759	0.00286847	0.00477787	0.00818688	0.00473134	0.00522846	0.029943	0.018069	0.0228816	0.0108847	0.00298709	0.00424515	0.00894642	0.0276694	0.0238645	0.00693161	0.00787879	0.0154183	0.01911	0.00885802	0.0209858	0.0173493	0.00467266	0.00643829	0.00723519	0.0241005	0.00282972	0.00603148	0.0293687	0.00441317	0.00721863	0.0122698	0.0138145	0.0150036	0.0179306	0.0143807	0.0152851	0.0139151	0.00290805	0.0121889
WOL-1-29	0.0107902	0.00800654	0.00974666	0.0258848	0.00345234	0.0130584	0.0108159	0.0295362	0.00174684	0.00701904	0.00747022	0.00898021	0.0157345	0.0128832	0.00582901	0.0206171	0.015586	0.0188176	0.0113416	0.00363142	0.00729628	0.0128327	0.0159707	0.013852	0.00338018	0.00507513	0.00967211	0.016693	0.00553037	0.010739	0.0140635	0.00460065	0.00621117	0.00770796	0.0150788	0.0147494	0.0109502	0.0227663	0.0063414	0.00831311	0.0214608	0.0137052	0.00816185	0.0075113	0.0109388	0.00919681	0.00980049	0.00736678	0.0141616
WOO-1-31	0.00125424	0.0202099	0.0179858	0.0220811	0.014539	0.0226994	0.0167289	0.0376492	0.00672014	0.0038584	0.0036359	0.0056284	0.00604128	0.00338597	0.00512629	0.0287082	0.0245468	0.0196249	0.0134208	0.00498007	0.00300427	0.00870007	0.03073	0.0262568	0.00787222	0.00571449	0.0191387	0.0192186	0.0127963	0.0231749	0.0206269	0.00711253	0.00812325	0.0120875	0.0284687	-0.000693355	0.00405331	0.0339194	0.0063279	0.00679261	0.00796191	0.0159237	0.0186739	0.0207091	0.0155186	0.0176633	0.0201201	0.00289871	0.0140316
YAR-1-20	0.0187564	0.0309208	0.028362	0.00827321	0.0277125	0.03898	0.0302971	0.0552251	0.0220636	0.0192949	0.0223638	0.0140198	0.0227235	0.00981466	0.0232333	0.0427213	0.0391189	0.0395143	0.0238001	0.0203336	0.020503	0.0257412	0.0390363	0.0393621	0.0253115	0.0251857	0.0357355	0.0330018	0.0253998	0.0360166	0.0311171	0.0218716	0.0235711	0.0268169	0.0397681	0.0242154	0.0235441	0.0464959	0.0253447	0.0209408	0.0240153	0.0306662	0.0327635	0.0334862	0.0311103	0.0309689	0.0307124	0.0212389	0.021099
YAR-3-22	0.0184605	0.0235769	0.0219708	0.00732003	0.0228538	0.0288923	0.0265396	0.0454342	0.0197913	0.0168199	0.0178024	0.0130809	0.028088	0.0128922	0.022771	0.0366187	0.027276	0.0317906	0.0200385	0.0133534	0.0190137	0.0242382	0.0380485	0.0341885	0.0240042	0.0224448	0.0312746	0.031297	0.0202797	0.0291936	0.023848	0.0175969	0.0195956	0.0202163	0.0369191	0.0275311	0.0284097	0.0430334	0.0199688	0.0189833	0.0289444	0.0244496	0.0271117	0.0310981	0.0232468	0.0254676	0.0247483	0.0210727	0.0157151
YAR-4-18	0.0255088	0.0342283	0.0312491	0.0123182	0.0363372	0.0365832	0.0317392	0.0543037	0.0290345	0.0244771	0.0236551	0.0167022	0.0356851	0.0176225	0.0317616	0.0429168	0.0394315	0.0435928	0.0286656	0.0240655	0.0291128	0.0294966	0.0434653	0.0400135	0.0289529	0.0289071	0.0401375	0.0397542	0.0289626	0.0347056	0.0292752	0.0267838	0.0267144	0.0307183	0.047843	0.0329194	0.0336351	0.0469394	0.0267414	0.0276771	0.0342424	0.0372373	0.0365025	0.0349558	0.0330957	0.0341088	0.0338324	0.0305777	0.0260813
YOR-2-28	0.000985436	0.0357717	0.0333048	0.0275723	0.0307251	0.0391799	0.0293699	0.0533412	0.0229614	0.0115334	0.0125947	0.0105368	0.00836024	0.00633493	0.0162047	0.0398511	0.0397511	0.0349235	0.0261149	0.0166026	0.00877661	0.011727	0.0439229	0.0411138	0.0204798	0.0203232	0.0344397	0.0276867	0.0255389	0.0404977	0.0351567	0.0170636	0.0182531	0.0250811	0.0415885	0.00435221	0.00869012	0.0466228	0.0186995	0.0196528	0.00270777	0.0299217	0.0348634	0.0393265	0.0293066	0.0339076	0.0343935	0.0113606	0.0257509
[truncated: 38 more columns]
