# Supplementary material for: Landscape genetics reveals unique and shared effects of urbanization for two sympatric pool‐breeding amphibians
Source: Ecol Evol. 2019 Oct 1;9(20):11799–823. doi: 10.1002/ece3.5685 (PMC6822048; doi:10.1002/ece3.5685)
Supplement: Supplementary file 3 [file ECE3-9-11799-s003.xlsx]

## Sheet: WF
Table A3. Resistance values included in model optimization including their partial Mantel r coefficient and P values based on 10,000 replicates.
		Spotted salamanders			Wood frogs
Landscape feature	Cost	r	P		r	P
Land cover A	1	0.156	0.001		0.1027	0.001
	3	0.1284	0.001		0.08572	0.001
	5	0.1079	0.001		0.09341	0.001
	10	0.0625	0.001		0.09639	0.001
Land cover B	1	0.156	0.001		0.1027	0.001
	3	0.1548	0.001		0.05915	0.001
	5	0.1404	0.001		0.02898	0.002
	10	0.09619	0.001		-0.0105	0.918
	15	0.06132	0.001		-0.0257	1
Land cover C	1	0.156	0.001		0.1027	0.001
	5	0.1592	0.001		0.1705	0.001
	10	0.1509	0.001		0.1843	0.001
	15	0.1436	0.001		0.1875	0.001
	30	0.1296	0.001		0.1862	0.001
Interstates	1	0.156	0.001		0.1027	0.001
	10	0.1612	0.001		0.1207	0.001
	100	0.1905	0.001		0.1553	0.001
	200	0.2117	0.001		0.1681	0.001
	500	0.242	0.001		0.1791	0.001
	1000	0.2554	0.001		0.1779	0.001
	1500	0.254	0.001		0.171	0.001
	3000	0.237	0.001		0.155	0.001
Secondary roads	1	0.156	0.001		0.1027	0.001
	10	0.1429	0.001		0.144	0.001
	25	0.1429	0.001		0.1548	0.001
	50	0.1146	0.001		0.1437	0.001
	100	0.08812	0.001		0.1292	0.001
Paved light roads	1	0.156	0.001		0.1027	0.001
	10	0.2862	0.001		0.1922	0.001
	25	0.3062	0.001		0.1829	0.001
	50	0.3037	0.001		0.17	0.001
	100	0.295	0.001		0.1585	0.001
Medium rivers	1	0.156	0.001		0.1027	0.001
	10	0.1541	0.001		0.1156	0.001
	50	0.06723	0.001		0.1417	0.001
	100	0.04509	0.001		0.1587	0.001
	200	0.03387	0.009		0.176	0.001
	500	0.02701	0.012		0.1912	0.001
	750	0.02544	0.013		0.1917	0.001
Large rivers	1	0.156	0.001		0.1027	0.001
	10	0.1558	0.001		0.105	0.001
	100	0.1536	0.001		0.114	0.001
	200	0.1513	0.001		0.1202	0.001
	500	0.1454	0.001		0.1314	0.001
	750	0.1414	0.001		0.1367	0.001
	1500	0.1334	0.001		0.1444	0.001
	3000	0.125	0.001		0.1483	0.001
	4500	0.121	0.001		0.15	0.001
	6000	0.119	0.001		0.15	0.001
Railroads	1	0.156	0.001		0.1027	0.001
	50	0.1496	0.001		0.06602	0.001
	100	0.1223	0.001		0.04693	0.001
	200	0.1064	0.001		0.03617	0.002
TRI	0	0.1147	0.001		-0.01391	0.927
	10	0.1432	0.001		0.05554	0.001
	50	0.1512	0.001		0.08696	0.001
	100	0.1526	0.001		0.09307	0.001
	250	0.1534	0.001		0.09712	0.001
	500	0.1537	0.001		0.09854	0.001
	750	0.154	0.001		0.099	0.001
	1000	0.154	0.001		0.099	0.001
